# Supplementary material for: 4-Meth­oxy-5-[4-(4-meth­oxy-1,3-benzodioxol-5-yl)perhydro-1H,3H-furo[3,4-c]furan-1-yl]-1,3-benzodioxole
Source: Acta Crystallogr Sect E Struct Rep Online. 2008 Jun 19;64(Pt 7):o1306–7. doi: 10.1107/S1600536808018138 (PMC2961785; doi:10.1107/S1600536808018138)
Supplement: Supplementary file 1 [file e-64-o1306-sup1.cif]

##############################################################################
###                                                                        ###
###        Electronic paper (Acta Crystallographica Section E)             ###
###                                                                        ###
##############################################################################
#                                                                            #
# This CIF contains the data in a paper accepted for publication in Acta     #
# Crystallographica Section E. It conforms to the requirements of Notes      #
# for Authors for Section E, and has been peer reviewed under the auspices   #
# of the IUCr Commission on Journals.                                        #
#                                                                            #
# Full details of the Crystallographic Information File format               #
# are given in the paper "The Crystallographic Information File (CIF):       #
# a New Standard Archive File for Crystallography" by S. R. Hall, F. H.      #
# Allen and I. D. Brown [Acta Cryst. (1991), A47, 655-685].                  #
#                                                                            #
# The current version of the core CIF dictionary is obtainable from          #
# ftp://ftp.iucr.org/pub/cif_core.dic. The current version number is 2.4.    #
#                                                                            #
# Software is freely available for graphical display of the structure(s) in  #
# this CIF.  For information consult the CIF home page http://www.iucr.org/  #
# cif/home.html                                                              #
#                                                                            #
# This file may be used for bona fide research purposes within the           #
# scientific community so long as proper attribution is given to the journal # 
# article from which it was obtained.                                        #
#                                                                            #
##############################################################################
                                             
data_I
_audit_creation_method     SHELXL-97
_chemical_name_systematic
;
rac-4-Methoxy-5-[4-(4-methoxy-1,3-benzodioxol-5-yl)perhydro-
1<i>H</i>,3<i>H</i>-furo[3,4-<i>c</i>]furan-1-yl]-1,3-benzodioxole
;
_chemical_name_common     ?
_chemical_formula_moiety     'C22 H22 O8'
_chemical_formula_sum     'C22 H22 O8'
_chemical_formula_iupac     'C22 H22 O8'
_chemical_formula_weight     414.40
_chemical_melting_point     ?
_symmetry_cell_setting     'Monoclinic'
_symmetry_space_group_name_H-M     'P 21'
_symmetry_space_group_name_hall     'P 2yb'
loop_
    _symmetry_equiv_pos_as_xyz
    'x, y, z'
    '-x, y+1/2, -z'
_cell_length_a     4.754(5)
_cell_length_b     13.982(4)
_cell_length_c     14.672(5)
_cell_angle_alpha     90.00
_cell_angle_beta     97.97(6)
_cell_angle_gamma     90.00
_cell_volume     965.8(10)
_cell_formula_units_Z     2
_cell_measurement_reflns_used     25
_cell_measurement_theta_min     10
_cell_measurement_theta_max     14
_cell_measurement_temperature     293(2)
_exptl_crystal_description     prismatic
_exptl_crystal_colour     colorless
_exptl_crystal_size_max     0.3
_exptl_crystal_size_mid     0.3
_exptl_crystal_size_min     0.3
_exptl_crystal_density_diffrn     1.425
_exptl_crystal_density_meas     ?
_exptl_crystal_density_method     'not measured'
_exptl_crystal_F_000     436
_exptl_absorpt_coefficient_mu     0.109
_exptl_absorpt_correction_type     psi-scan
_exptl_absorpt_process_details     '(North <i>et al.</i>,  1968)'
_exptl_absorpt_correction_T_min     0.8053
_exptl_absorpt_correction_T_max     0.9989
_exptl_special_details
;
Psi-scan (North, et al.,1968).
Number of psi-scan sets used was   3
Theta correction was applied.
Averaged transmission function was used.
No Fourier smoothing was applied.
;
_diffrn_ambient_temperature     293(2)
_diffrn_radiation_type     MoK\a
_diffrn_radiation_wavelength     0.71073
_diffrn_radiation_source     'fine-focus sealed tube'
_diffrn_radiation_monochromator     graphite
_diffrn_measurement_device_type     'Enraf--Nonius CAD-4'
_diffrn_measurement_method     '\w-2\q'
_diffrn_detector_area_resol_mean     ?
_diffrn_reflns_number     2000
_diffrn_reflns_av_R_equivalents     0.0089
_diffrn_reflns_av_sigmaI/netI     0.0178
_diffrn_reflns_theta_min     2.02
_diffrn_reflns_theta_max     24.97
_diffrn_reflns_theta_full     24.97
_diffrn_measured_fraction_theta_max     0.999
_diffrn_measured_fraction_theta_full     0.999
_diffrn_reflns_limit_h_min     0
_diffrn_reflns_limit_h_max     5
_diffrn_reflns_limit_k_min     0
_diffrn_reflns_limit_k_max     16
_diffrn_reflns_limit_l_min     -17
_diffrn_reflns_limit_l_max     17
_diffrn_standards_number     2
_diffrn_standards_interval_count     100
_diffrn_standards_interval_time     ?
_diffrn_standards_decay_%     0
_refine_special_details
;
Refinement of <i>F</i>^2^ against ALL reflections. The weighted <i>R</i>-factor
<i>wR</i> and goodness of fit <i>S</i> are based on <i>F</i>^2^, conventional
<i>R</i>-factors <i>R</i> are based on <i>F</i>, with <i>F</i> set to zero for
negative <i>F</i>^2^. The threshold expression of <i>F</i>^2^ >
\s(<i>F</i>^2^) is used only for calculating <i>R</i>-factors(gt) <i>etc</i>.
and is not relevant to the choice of reflections for refinement.
<i>R</i>-factors based on <i>F</i>^2^ are statistically about twice as large
as those based on <i>F</i>, and <i>R</i>- factors based on ALL data will be
even larger.
;
_reflns_number_total     1777
_reflns_number_gt     1505
_reflns_threshold_expression     I>2\s(I)
_refine_ls_structure_factor_coef     Fsqd
_refine_ls_matrix_type     full
_refine_ls_R_factor_all     0.0508
_refine_ls_R_factor_gt     0.0404
_refine_ls_wR_factor_gt     0.1027
_refine_ls_wR_factor_ref     0.1100
_refine_ls_goodness_of_fit_ref     1.048
_refine_ls_restrained_S_all     1.048
_refine_ls_number_reflns     1777
_refine_ls_number_parameters     272
_refine_ls_number_restraints     1
_refine_ls_hydrogen_treatment     constr
_refine_ls_weighting_scheme     calc
_refine_ls_weighting_details
         'calc w=1/[\s^2^(Fo^2^)+(0.0741P)^2^+0.1102P] where P=(Fo^2^+2Fc^2^)/3'
_atom_sites_solution_hydrogens     geom
_atom_sites_solution_primary     direct
_atom_sites_solution_secondary     difmap
_refine_ls_shift/su_max     0.000
_refine_ls_shift/su_mean     0.000
_refine_diff_density_max     0.196
_refine_diff_density_min     -0.198
_refine_ls_extinction_method     'SHELXL97 (Sheldrick, 2008)'
_refine_ls_extinction_coef     0.015(4)
_refine_ls_extinction_expression
                                  'Fc^*^=kFc[1+0.001xFc^2^\l^3^/sin(2\q)]^-1/4^'
loop_
    _atom_type_symbol
    _atom_type_description
    _atom_type_scat_dispersion_real
    _atom_type_scat_dispersion_imag
    _atom_type_scat_source
    'C' 'C' 0.0033 0.0016
                         'International Tables Vol C Tables 4.2.6.8 and 6.1.1.4'
    'H' 'H' 0.0000 0.0000
                         'International Tables Vol C Tables 4.2.6.8 and 6.1.1.4'
    'O' 'O' 0.0106 0.0060
                         'International Tables Vol C Tables 4.2.6.8 and 6.1.1.4'
_computing_data_collection     'CAD-4 Software (Enraf--Nonius, 1994)'
_computing_cell_refinement     'CAD-4 Software (Enraf--Nonius, 1994)'
_computing_data_reduction     'XCAD4 (Harms & Wocadlo,1995)'
_computing_structure_solution     'SHELXS97 (Sheldrick, 2008)'
_computing_structure_refinement     'SHELXL97 (Sheldrick, 2008)'
_computing_molecular_graphics     'PLATON (Spek, 2003)'
_computing_publication_material     'SHELXL97 (Sheldrick, 2008)'
loop_
    _atom_site_type_symbol
    _atom_site_label
    _atom_site_fract_x
    _atom_site_fract_y
    _atom_site_fract_z
    _atom_site_U_iso_or_equiv
    _atom_site_adp_type
    _atom_site_calc_flag
    _atom_site_refinement_flags
    _atom_site_occupancy
    _atom_site_disorder_assembly
    _atom_site_disorder_group
    C C1 1.0773(8) 0.1633(3) 1.4216(2) 0.0526(8) Uani d . 1 . .
    C C2 1.2921(8) 0.1468(3) 1.4925(2) 0.0561(9) Uani d . 1 . .
    C C3 1.4503(8) 0.2198(3) 1.5347(2) 0.0570(9) Uani d . 1 . .
    C C4 1.4085(9) 0.3134(3) 1.5089(3) 0.0639(10) Uani d . 1 . .
    H H4 1.5187 0.3627 1.5376 0.077 Uiso calc R 1 . .
    C C5 1.1918(8) 0.3303(3) 1.4372(2) 0.0573(9) Uani d . 1 . .
    H H5 1.1555 0.3931 1.4182 0.069 Uiso calc R 1 . .
    C C6 1.0278(7) 0.2588(2) 1.3927(2) 0.0453(7) Uani d . 1 . .
    C C7 0.7982(7) 0.2786(2) 1.3134(2) 0.0442(7) Uani d . 1 . .
    H H7 0.6163 0.2557 1.3294 0.053 Uiso calc R 1 . .
    C C8 0.8479(6) 0.2337(2) 1.2209(2) 0.0427(7) Uani d . 1 . .
    H H8 1.0446 0.2118 1.2232 0.051 Uiso calc R 1 . .
    C C9 0.7821(6) 0.3148(2) 1.1502(2) 0.0447(7) Uani d . 1 . .
    H H9 0.9549 0.3388 1.1285 0.054 Uiso calc R 1 . .
    C C10 0.6472(8) 0.3900(3) 1.2056(2) 0.0538(8) Uani d . 1 . .
    H H10A 0.6794 0.4537 1.1829 0.065 Uiso calc R 1 . .
    H H10B 0.4442 0.3795 1.2016 0.065 Uiso calc R 1 . .
    C C11 0.6397(8) 0.1550(3) 1.1852(2) 0.0539(8) Uani d . 1 . .
    H H11A 0.7398 0.1024 1.1609 0.065 Uiso calc R 1 . .
    H H11B 0.5436 0.1308 1.2346 0.065 Uiso calc R 1 . .
    C C12 0.5768(6) 0.2704(3) 1.0716(2) 0.0464(7) Uani d . 1 . .
    H H12 0.4349 0.3185 1.0483 0.056 Uiso calc R 1 . .
    C C13 0.7205(6) 0.2343(2) 0.9919(2) 0.0456(7) Uani d . 1 . .
    C C14 0.7185(8) 0.1376(3) 0.9672(2) 0.0536(8) Uani d . 1 . .
    H H14 0.6241 0.0944 1.0004 0.064 Uiso calc R 1 . .
    C C15 0.8500(8) 0.1038(3) 0.8959(3) 0.0589(9) Uani d . 1 . .
    H H15 0.8475 0.0391 0.8809 0.071 Uiso calc R 1 . .
    C C16 0.9849(7) 0.1695(3) 0.8480(2) 0.0517(8) Uani d . 1 . .
    C C17 0.9892(7) 0.2650(3) 0.8700(2) 0.0488(8) Uani d . 1 . .
    C C18 0.8592(8) 0.2999(2) 0.9410(2) 0.0477(8) Uani d . 1 . .
    C C19 0.7762(12) 0.4613(3) 0.8991(3) 0.0808(13) Uani d . 1 . .
    H H19A 0.7930 0.5244 0.9249 0.121 Uiso calc R 1 . .
    H H19B 0.5812 0.4488 0.8754 0.121 Uiso calc R 1 . .
    H H19C 0.8900 0.4567 0.8500 0.121 Uiso calc R 1 . .
    C C20 1.0043(15) 0.0036(3) 1.3671(4) 0.1010(18) Uani d . 1 . .
    H H20A 0.8569 -0.0359 1.3354 0.151 Uiso calc R 1 . .
    H H20B 1.0690 -0.0234 1.4264 0.151 Uiso calc R 1 . .
    H H20C 1.1598 0.0070 1.3319 0.151 Uiso calc R 1 . .
    C C21 1.6026(13) 0.0854(4) 1.6057(3) 0.0889(15) Uani d . 1 . .
    H H21A 1.5541 0.0659 1.6650 0.107 Uiso calc R 1 . .
    H H21B 1.7749 0.0522 1.5956 0.107 Uiso calc R 1 . .
    C C22 1.2286(9) 0.2467(3) 0.7507(3) 0.0673(11) Uani d . 1 . .
    H H22A 1.4341 0.2467 0.7551 0.081 Uiso calc R 1 . .
    H H22B 1.1501 0.2621 0.6878 0.081 Uiso calc R 1 . .
    O O1 0.4386(5) 0.19560(19) 1.11427(16) 0.0549(6) Uani d . 1 . .
    O O2 0.7797(5) 0.37966(17) 1.29739(16) 0.0551(6) Uani d . 1 . .
    O O3 0.8695(7) 0.39473(18) 0.96665(16) 0.0666(8) Uani d . 1 . .
    O O4 0.8987(7) 0.0950(2) 1.3780(2) 0.0811(9) Uani d . 1 . .
    O O5 1.3775(8) 0.0610(2) 1.5348(2) 0.0890(10) Uani d . 1 . .
    O O6 1.6475(7) 0.1843(3) 1.60497(19) 0.0784(9) Uani d . 1 . .
    O O7 1.1404(7) 0.3157(2) 0.81173(18) 0.0717(8) Uani d . 1 . .
    O O8 1.1315(7) 0.1546(2) 0.77478(18) 0.0698(8) Uani d . 1 . .
loop_
    _atom_site_aniso_label
    _atom_site_aniso_U_11
    _atom_site_aniso_U_22
    _atom_site_aniso_U_33
    _atom_site_aniso_U_12
    _atom_site_aniso_U_13
    _atom_site_aniso_U_23
    C1 0.066(2) 0.0420(19) 0.0494(16) -0.0059(16) 0.0081(15) -0.0034(15)
    C2 0.072(2) 0.049(2) 0.0470(16) 0.0097(18) 0.0078(16) 0.0039(15)
    C3 0.066(2) 0.064(2) 0.0413(16) 0.0050(18) 0.0093(15) -0.0087(16)
    C4 0.070(2) 0.060(2) 0.060(2) -0.0094(19) 0.0025(18) -0.0160(18)
    C5 0.072(2) 0.0424(19) 0.0578(19) -0.0023(18) 0.0101(17) -0.0048(16)
    C6 0.0534(17) 0.0396(18) 0.0451(16) -0.0021(14) 0.0140(13) -0.0019(14)
    C7 0.0504(16) 0.0331(15) 0.0510(17) 0.0020(14) 0.0133(14) -0.0033(12)
    C8 0.0403(15) 0.0387(16) 0.0506(17) 0.0012(13) 0.0114(12) -0.0020(13)
    C9 0.0425(15) 0.0436(18) 0.0485(16) -0.0009(14) 0.0076(13) 0.0026(14)
    C10 0.0589(19) 0.0419(18) 0.0607(19) 0.0068(16) 0.0085(15) 0.0016(15)
    C11 0.0611(19) 0.042(2) 0.0588(19) -0.0079(15) 0.0077(16) -0.0042(15)
    C12 0.0387(14) 0.0482(18) 0.0520(17) 0.0019(14) 0.0055(13) -0.0007(15)
    C13 0.0396(15) 0.0458(18) 0.0492(16) 0.0050(14) -0.0017(12) -0.0042(14)
    C14 0.0576(19) 0.0450(19) 0.0572(18) -0.0077(16) 0.0045(15) -0.0040(16)
    C15 0.069(2) 0.0413(19) 0.065(2) 0.0019(17) 0.0010(18) -0.0112(16)
    C16 0.0542(18) 0.052(2) 0.0465(16) 0.0090(16) -0.0004(14) -0.0085(15)
    C17 0.0527(17) 0.0468(19) 0.0455(16) 0.0056(15) 0.0018(13) 0.0025(14)
    C18 0.0589(18) 0.0386(17) 0.0449(16) 0.0080(14) 0.0049(14) -0.0018(13)
    C19 0.119(4) 0.043(2) 0.078(3) 0.010(2) 0.006(3) 0.008(2)
    C20 0.138(5) 0.050(3) 0.106(4) -0.008(3) -0.015(4) -0.011(2)
    C21 0.112(4) 0.076(3) 0.072(3) 0.026(3) -0.012(3) -0.004(2)
    C22 0.066(2) 0.084(3) 0.054(2) 0.002(2) 0.0141(17) -0.010(2)
    O1 0.0417(10) 0.0593(16) 0.0635(14) -0.0085(11) 0.0067(10) -0.0018(12)
    O2 0.0706(15) 0.0394(12) 0.0549(13) 0.0086(11) 0.0078(12) -0.0048(10)
    O3 0.109(2) 0.0374(13) 0.0530(13) 0.0118(14) 0.0112(13) -0.0009(11)
    O4 0.094(2) 0.0412(16) 0.098(2) -0.0100(14) -0.0195(17) 0.0001(14)
    O5 0.127(3) 0.0578(18) 0.0730(18) 0.0080(18) -0.0191(18) 0.0092(15)
    O6 0.0845(19) 0.086(2) 0.0592(15) 0.0131(17) -0.0101(14) -0.0071(15)
    O7 0.100(2) 0.0573(16) 0.0647(15) 0.0025(15) 0.0367(15) 0.0019(13)
    O8 0.0881(19) 0.0635(18) 0.0603(15) 0.0155(15) 0.0191(14) -0.0102(13)
_geom_special_details
;
All e.s.d.'s (except the e.s.d. in the dihedral angle between two l.s. planes)
are estimated using the full covariance matrix. The cell e.s.d.'s are taken
into account individually in the estimation of e.s.d.'s in distances, angles
and torsion angles; correlations between e.s.d.'s in cell parameters are only
used when they are defined by crystal symmetry. An approximate (isotropic)
treatment of cell e.s.d.'s is used for estimating e.s.d.'s involving l.s.
planes.
;
loop_
    _geom_bond_atom_site_label_1
    _geom_bond_atom_site_label_2
    _geom_bond_site_symmetry_2
    _geom_bond_distance
    _geom_bond_publ_flag
    C1 C2 . 1.373(5) ?
    C1 O4 . 1.375(5) ?
    C1 C6 . 1.411(5) ?
    C2 C3 . 1.364(6) ?
    C2 O5 . 1.385(5) ?
    C3 C4 . 1.370(6) ?
    C3 O6 . 1.385(5) ?
    C4 C5 . 1.387(6) ?
    C4 H4 . 0.9300 ?
    C5 C6 . 1.376(5) ?
    C5 H5 . 0.9300 ?
    C6 C7 . 1.506(5) ?
    C7 O2 . 1.433(4) ?
    C7 C8 . 1.544(4) ?
    C7 H7 . 0.9800 ?
    C8 C11 . 1.524(5) ?
    C8 C9 . 1.539(4) ?
    C8 H8 . 0.9800 ?
    C9 C10 . 1.525(5) ?
    C9 C12 . 1.535(5) ?
    C9 H9 . 0.9800 ?
    C10 O2 . 1.412(4) ?
    C10 H10A . 0.9700 ?
    C10 H10B . 0.9700 ?
    C11 O1 . 1.430(5) ?
    C11 H11A . 0.9700 ?
    C11 H11B . 0.9700 ?
    C12 O1 . 1.425(4) ?
    C12 C13 . 1.520(4) ?
    C12 H12 . 0.9800 ?
    C13 C14 . 1.399(5) ?
    C13 C18 . 1.403(5) ?
    C14 C15 . 1.374(5) ?
    C14 H14 . 0.9300 ?
    C15 C16 . 1.370(6) ?
    C15 H15 . 0.9300 ?
    C16 C17 . 1.372(5) ?
    C16 O8 . 1.375(4) ?
    C17 C18 . 1.373(5) ?
    C17 O7 . 1.386(5) ?
    C18 O3 . 1.377(4) ?
    C19 O3 . 1.387(5) ?
    C19 H19A . 0.9600 ?
    C19 H19B . 0.9600 ?
    C19 H19C . 0.9600 ?
    C20 O4 . 1.390(6) ?
    C20 H20A . 0.9600 ?
    C20 H20B . 0.9600 ?
    C20 H20C . 0.9600 ?
    C21 O6 . 1.400(6) ?
    C21 O5 . 1.426(6) ?
    C21 H21A . 0.9700 ?
    C21 H21B . 0.9700 ?
    C22 O7 . 1.419(5) ?
    C22 O8 . 1.428(6) ?
    C22 H22A . 0.9700 ?
    C22 H22B . 0.9700 ?
loop_
    _geom_angle_atom_site_label_1
    _geom_angle_atom_site_label_2
    _geom_angle_atom_site_label_3
    _geom_angle_site_symmetry_1
    _geom_angle_site_symmetry_3
    _geom_angle
    _geom_angle_publ_flag
    C2 C1 O4 . . 125.6(3) ?
    C2 C1 C6 . . 117.5(3) ?
    O4 C1 C6 . . 116.8(3) ?
    C3 C2 C1 . . 121.6(3) ?
    C3 C2 O5 . . 109.6(3) ?
    C1 C2 O5 . . 128.8(4) ?
    C2 C3 C4 . . 122.7(3) ?
    C2 C3 O6 . . 110.1(4) ?
    C4 C3 O6 . . 127.2(4) ?
    C3 C4 C5 . . 115.9(4) ?
    C3 C4 H4 . . 122.1 ?
    C5 C4 H4 . . 122.1 ?
    C6 C5 C4 . . 123.3(4) ?
    C6 C5 H5 . . 118.4 ?
    C4 C5 H5 . . 118.4 ?
    C5 C6 C1 . . 119.1(3) ?
    C5 C6 C7 . . 122.3(3) ?
    C1 C6 C7 . . 118.6(3) ?
    O2 C7 C6 . . 109.3(3) ?
    O2 C7 C8 . . 105.6(3) ?
    C6 C7 C8 . . 114.9(3) ?
    O2 C7 H7 . . 109.0 ?
    C6 C7 H7 . . 109.0 ?
    C8 C7 H7 . . 109.0 ?
    C11 C8 C9 . . 103.8(3) ?
    C11 C8 C7 . . 115.1(3) ?
    C9 C8 C7 . . 104.6(2) ?
    C11 C8 H8 . . 111.0 ?
    C9 C8 H8 . . 111.0 ?
    C7 C8 H8 . . 111.0 ?
    C10 C9 C12 . . 114.1(3) ?
    C10 C9 C8 . . 102.1(2) ?
    C12 C9 C8 . . 104.9(3) ?
    C10 C9 H9 . . 111.7 ?
    C12 C9 H9 . . 111.7 ?
    C8 C9 H9 . . 111.7 ?
    O2 C10 C9 . . 105.8(3) ?
    O2 C10 H10A . . 110.6 ?
    C9 C10 H10A . . 110.6 ?
    O2 C10 H10B . . 110.6 ?
    C9 C10 H10B . . 110.6 ?
    H10A C10 H10B . . 108.7 ?
    O1 C11 C8 . . 107.4(3) ?
    O1 C11 H11A . . 110.2 ?
    C8 C11 H11A . . 110.2 ?
    O1 C11 H11B . . 110.2 ?
    C8 C11 H11B . . 110.2 ?
    H11A C11 H11B . . 108.5 ?
    O1 C12 C13 . . 112.2(3) ?
    O1 C12 C9 . . 104.5(2) ?
    C13 C12 C9 . . 113.9(3) ?
    O1 C12 H12 . . 108.7 ?
    C13 C12 H12 . . 108.7 ?
    C9 C12 H12 . . 108.7 ?
    C14 C13 C18 . . 118.7(3) ?
    C14 C13 C12 . . 122.2(3) ?
    C18 C13 C12 . . 119.1(3) ?
    C15 C14 C13 . . 122.8(3) ?
    C15 C14 H14 . . 118.6 ?
    C13 C14 H14 . . 118.6 ?
    C16 C15 C14 . . 117.0(3) ?
    C16 C15 H15 . . 121.5 ?
    C14 C15 H15 . . 121.5 ?
    C15 C16 C17 . . 121.6(3) ?
    C15 C16 O8 . . 128.6(3) ?
    C17 C16 O8 . . 109.8(3) ?
    C16 C17 C18 . . 122.1(3) ?
    C16 C17 O7 . . 110.1(3) ?
    C18 C17 O7 . . 127.8(3) ?
    C17 C18 O3 . . 123.2(3) ?
    C17 C18 C13 . . 117.7(3) ?
    O3 C18 C13 . . 119.1(3) ?
    O3 C19 H19A . . 109.5 ?
    O3 C19 H19B . . 109.5 ?
    H19A C19 H19B . . 109.5 ?
    O3 C19 H19C . . 109.5 ?
    H19A C19 H19C . . 109.5 ?
    H19B C19 H19C . . 109.5 ?
    O4 C20 H20A . . 109.5 ?
    O4 C20 H20B . . 109.5 ?
    H20A C20 H20B . . 109.5 ?
    O4 C20 H20C . . 109.5 ?
    H20A C20 H20C . . 109.5 ?
    H20B C20 H20C . . 109.5 ?
    O6 C21 O5 . . 109.3(4) ?
    O6 C21 H21A . . 109.8 ?
    O5 C21 H21A . . 109.8 ?
    O6 C21 H21B . . 109.8 ?
    O5 C21 H21B . . 109.8 ?
    H21A C21 H21B . . 108.3 ?
    O7 C22 O8 . . 108.8(3) ?
    O7 C22 H22A . . 109.9 ?
    O8 C22 H22A . . 109.9 ?
    O7 C22 H22B . . 109.9 ?
    O8 C22 H22B . . 109.9 ?
    H22A C22 H22B . . 108.3 ?
    C12 O1 C11 . . 108.0(2) ?
    C10 O2 C7 . . 105.5(3) ?
    C18 O3 C19 . . 117.0(3) ?
    C1 O4 C20 . . 118.8(4) ?
    C2 O5 C21 . . 105.2(4) ?
    C3 O6 C21 . . 105.7(3) ?
    C17 O7 C22 . . 105.4(3) ?
    C16 O8 C22 . . 105.8(3) ?
loop_
    _geom_torsion_atom_site_label_1
    _geom_torsion_atom_site_label_2
    _geom_torsion_atom_site_label_3
    _geom_torsion_atom_site_label_4
    _geom_torsion_site_symmetry_1
    _geom_torsion_site_symmetry_2
    _geom_torsion_site_symmetry_3
    _geom_torsion_site_symmetry_4
    _geom_torsion
    _geom_torsion_publ_flag
    O4 C1 C2 C3 . . . . -176.8(4) ?
    C6 C1 C2 C3 . . . . 0.9(5) ?
    O4 C1 C2 O5 . . . . 0.5(6) ?
    C6 C1 C2 O5 . . . . 178.1(4) ?
    C1 C2 C3 C4 . . . . -0.7(6) ?
    O5 C2 C3 C4 . . . . -178.5(4) ?
    C1 C2 C3 O6 . . . . 178.7(3) ?
    O5 C2 C3 O6 . . . . 0.9(4) ?
    C2 C3 C4 C5 . . . . 0.7(6) ?
    O6 C3 C4 C5 . . . . -178.6(3) ?
    C3 C4 C5 C6 . . . . -0.8(6) ?
    C4 C5 C6 C1 . . . . 1.0(5) ?
    C4 C5 C6 C7 . . . . -178.5(3) ?
    C2 C1 C6 C5 . . . . -1.0(5) ?
    O4 C1 C6 C5 . . . . 176.9(3) ?
    C2 C1 C6 C7 . . . . 178.5(3) ?
    O4 C1 C6 C7 . . . . -3.6(5) ?
    C5 C6 C7 O2 . . . . -2.0(4) ?
    C1 C6 C7 O2 . . . . 178.5(3) ?
    C5 C6 C7 C8 . . . . 116.5(3) ?
    C1 C6 C7 C8 . . . . -63.0(4) ?
    O2 C7 C8 C11 . . . . -126.6(3) ?
    C6 C7 C8 C11 . . . . 112.9(3) ?
    O2 C7 C8 C9 . . . . -13.3(3) y
    C6 C7 C8 C9 . . . . -133.8(3) ?
    C11 C8 C9 C10 . . . . 110.4(3) ?
    C7 C8 C9 C10 . . . . -10.7(3) y
    C11 C8 C9 C12 . . . . -9.0(3) y
    C7 C8 C9 C12 . . . . -130.0(3) ?
    C12 C9 C10 O2 . . . . 144.6(3) ?
    C8 C9 C10 O2 . . . . 32.0(3) y
    C9 C8 C11 O1 . . . . -11.5(3) y
    C7 C8 C11 O1 . . . . 102.2(3) ?
    C10 C9 C12 O1 . . . . -84.5(3) ?
    C8 C9 C12 O1 . . . . 26.4(3) y
    C10 C9 C12 C13 . . . . 152.6(3) ?
    C8 C9 C12 C13 . . . . -96.4(3) ?
    O1 C12 C13 C14 . . . . -1.6(4) ?
    C9 C12 C13 C14 . . . . 116.9(4) ?
    O1 C12 C13 C18 . . . . 178.2(3) ?
    C9 C12 C13 C18 . . . . -63.3(4) ?
    C18 C13 C14 C15 . . . . 0.9(5) ?
    C12 C13 C14 C15 . . . . -179.3(3) ?
    C13 C14 C15 C16 . . . . -0.5(5) ?
    C14 C15 C16 C17 . . . . 0.1(5) ?
    C14 C15 C16 O8 . . . . 179.8(3) ?
    C15 C16 C17 C18 . . . . 0.0(5) ?
    O8 C16 C17 C18 . . . . -179.8(3) ?
    C15 C16 C17 O7 . . . . 179.6(3) ?
    O8 C16 C17 O7 . . . . -0.2(4) ?
    C16 C17 C18 O3 . . . . 177.5(3) ?
    O7 C17 C18 O3 . . . . -2.0(5) ?
    C16 C17 C18 C13 . . . . 0.4(5) ?
    O7 C17 C18 C13 . . . . -179.1(3) ?
    C14 C13 C18 C17 . . . . -0.8(4) ?
    C12 C13 C18 C17 . . . . 179.4(3) ?
    C14 C13 C18 O3 . . . . -178.0(3) ?
    C12 C13 C18 O3 . . . . 2.2(4) ?
    C13 C12 O1 C11 . . . . 89.0(3) ?
    C9 C12 O1 C11 . . . . -34.9(3) ?
    C8 C11 O1 C12 . . . . 29.6(3) ?
    C9 C10 O2 C7 . . . . -42.3(3) ?
    C6 C7 O2 C10 . . . . 158.5(3) ?
    C8 C7 O2 C10 . . . . 34.3(3) ?
    C17 C18 O3 C19 . . . . 55.8(5) ?
    C13 C18 O3 C19 . . . . -127.2(4) ?
    C2 C1 O4 C20 . . . . -34.0(6) ?
    C6 C1 O4 C20 . . . . 148.4(4) ?
    C3 C2 O5 C21 . . . . -0.7(5) ?
    C1 C2 O5 C21 . . . . -178.2(4) ?
    O6 C21 O5 C2 . . . . 0.2(6) ?
    C2 C3 O6 C21 . . . . -0.8(5) ?
    C4 C3 O6 C21 . . . . 178.6(5) ?
    O5 C21 O6 C3 . . . . 0.3(6) ?
    C16 C17 O7 C22 . . . . 0.7(4) ?
    C18 C17 O7 C22 . . . . -179.7(3) ?
    O8 C22 O7 C17 . . . . -1.0(4) ?
    C15 C16 O8 C22 . . . . 179.8(4) ?
    C17 C16 O8 C22 . . . . -0.4(4) ?
    O7 C22 O8 C16 . . . . 0.9(4) ?
loop_
    _geom_hbond_atom_site_label_D
    _geom_hbond_atom_site_label_H
    _geom_hbond_atom_site_label_A
    _geom_hbond_site_symmetry_A
    _geom_hbond_distance_DH
    _geom_hbond_distance_HA
    _geom_hbond_distance_DA
    _geom_hbond_angle_DHA
    _geom_hbond_publ_flag
    C5 H5 O2 . 0.93 2.34 2.721(5) 103.9 y
    C9 H9 O3 . 0.98 2.48 2.997(4) 112.7 y
    C11 H11B O4 . 0.97 2.56 3.042(5) 110.9 y
    C14 H14 O1 . 0.93 2.45 2.808(5) 103.2 y
    C19 H19C O7 . 0.96 2.41 3.065(6) 125.3 y
    C20 H20B O5 . 0.96 2.33 2.939(7) 120.8 y
    C7 H7 Cg5 1_455 0.98 2.855 3.724 148.19 y
    C22 H22A Cg6 1_655 0.97 2.971 3.646 127.64 y
data_global
_journal_date_recd_electronic     2008-06-07
_journal_date_accepted     2008-06-15
_journal_name_full     'Acta Crystallographica, Section E'
_journal_year     2008
_journal_volume     64
_journal_issue      7
_journal_page_first     o1306
_journal_page_last     o1307
_journal_paper_category     QO
_journal_coeditor_code     DN2355
_publ_contact_author_name     'Dr. Nagarajan Vembu'
_publ_contact_author_address
;
       Nagarajan Vembu
       Department of Chemistry
       Urumu Dhanalakshmi College
       Tiruchirappalli - 620 019
       Tamil Nadu, India
;
_publ_contact_author_email     vembu57@yahoo.com
_publ_contact_author_fax     ?
_publ_contact_author_phone     '0091 431 2772525'
_publ_section_title
;\
<i>rac</i>-4-Methoxy-5-[4-(4-methoxy-1,3-benzodioxol-5-yl)perhydro-1<i>H</i>,\
3<i>H</i>-furo[3,4-<i>c</i>]furan-1-yl]-1,3-benzodioxole
;
loop_
    _publ_author_name
    _publ_author_address
    'Ezhilmuthu, Rukmani Perumal'
;
Department of Pharmaceutics
Padmavathi College of Pharmacy
Dharmapuri 635 205
India
;
    'Vembu, Nagarajan'
;
Department of Chemistry
Urumu Dhanalakshmi College
Tiruchirappalli 620 019
India
;
    'Sulochana, Nagarajan'
;
Department of Chemistry
National Institute of Technology
Tiruchirappalli 620 015
India
;
