# Supplementary material for: 4-Meth­oxy-5-[4-(4-meth­oxy-1,3-benzodioxol-5-yl)perhydro-1H,3H-furo[3,4-c]furan-1-yl]-1,3-benzodioxole
Source: Acta Crystallogr Sect E Struct Rep Online. 2008 Jun 19;64(Pt 7):o1306–7. doi: 10.1107/S1600536808018138 (PMC2961785; doi:10.1107/S1600536808018138)
Supplement: Supplementary file 2 [file e-64-o1306-Isup2.hkl]

# 
# h,k,l, Fc-squared, Fo-squared, sigma(Fo-squared) and status flag 
# 
data_I
_shelx_title ' EZHILMUTHU-ERODE P21' 
_shelx_refln_list_code          4 
_shelx_F_calc_maximum      117.16 
_exptl_crystal_F_000       436.00 
_reflns_d_resolution_high  0.8417 
 
loop_ 
 _symmetry_equiv_pos_as_xyz 
 'x, y, z' 
 '-x, y+1/2, -z' 
 
_cell_length_a     4.7541 
_cell_length_b    13.9816 
_cell_length_c    14.6715 
_cell_angle_alpha  90.000 
_cell_angle_beta   97.969 
_cell_angle_gamma  90.000 
 
_shelx_F_squared_multiplier     1.000 
 
loop_ 
 _refln_index_h 
 _refln_index_k 
 _refln_index_l 
 _refln_F_squared_calc 
 _refln_F_squared_meas 
 _refln_F_squared_sigma 
 _refln_observed_status 
   1   0   0      883.28      927.23      4.44 o 
   2   0   0      145.84      149.58      2.61 o 
   3   0   0       50.29       38.57      1.08 o 
   4   0   0        9.58        9.37      0.75 o 
   5   0   0       31.08       29.76      1.24 o 
   1   1   0     2073.59     1873.97      7.00 o 
   2   1   0        7.63        4.24      0.38 o 
   3   1   0      112.30      134.31      3.19 o 
   4   1   0        6.60        6.48      0.75 o 
   5   1   0       17.98       21.49      1.14 o 
   0   2   0    13725.47    17628.89     82.41 o 
   1   2   0      233.35      235.35      2.75 o 
   2   2   0      270.08      270.46      3.91 o 
   3   2   0      202.42      211.64      4.14 o 
   4   2   0       15.31       14.83      0.90 o 
   5   2   0       36.44       35.93      1.39 o 
   1   3   0      758.72      709.95      5.20 o 
   2   3   0      286.35      290.11      4.26 o 
   3   3   0       45.14       49.16      1.46 o 
   4   3   0       22.39       19.09      0.99 o 
   5   3   0       13.49       13.07      1.12 o 
   0   4   0      293.48      310.12      3.30 o 
   1   4   0      107.45      113.96      2.37 o 
   2   4   0      258.24      266.97      4.32 o 
   3   4   0      106.60      105.39      2.86 o 
   4   4   0       48.70       61.66      1.77 o 
   5   4   0       23.74       25.38      1.35 o 
   1   5   0      118.40      138.72      2.81 o 
   2   5   0      373.25      376.89      5.42 o 
   3   5   0       41.88       37.97      1.19 o 
   4   5   0       42.83       47.91      1.43 o 
   5   5   0       11.07       12.21      1.10 o 
   0   6   0       93.05      103.19      2.44 o 
   1   6   0      513.34      597.94      6.10 o 
   2   6   0       32.96       30.35      0.95 o 
   3   6   0        9.45        8.80      0.78 o 
   4   6   0        0.81        0.97      1.67 o 
   5   6   0        0.71        1.24      1.94 o 
   1   7   0      869.18      996.24      8.48 o 
   2   7   0      262.97      256.95      4.91 o 
   3   7   0       82.29       91.40      2.70 o 
   4   7   0       40.16       37.15      1.46 o 
   5   7   0        2.77        2.10      2.28 o 
   0   8   0      172.93      204.60      3.95 o 
   1   8   0      284.04      312.42      5.15 o 
   2   8   0       38.18       37.58      1.14 o 
   3   8   0       57.91       62.28      1.80 o 
   4   8   0       16.73       19.50      1.14 o 
   1   9   0       23.71       25.06      0.90 o 
   2   9   0      124.30      127.00      3.44 o 
   3   9   0        2.79        3.02      0.73 o 
   4   9   0       29.80       27.76      1.43 o 
   0  10   0      184.13      203.73      4.62 o 
   1  10   0        2.76        1.97      1.35 o 
   2  10   0       58.05       63.01      1.86 o 
   3  10   0       72.67       70.61      2.11 o 
   4  10   0       17.33       19.80      1.30 o 
   1  11   0      327.99      327.66      6.33 o 
   2  11   0      134.26      132.32      3.95 o 
   3  11   0       16.35       15.68      1.22 o 
   4  11   0        9.03       10.76      1.14 o 
   0  12   0      216.27      198.45      5.12 o 
   1  12   0       83.00       78.08      2.30 o 
   2  12   0      132.76      126.60      4.03 o 
   3  12   0       18.05       15.28      1.25 o 
   1  13   0       31.85       33.88      1.33 o 
   2  13   0        4.38        0.43      2.11 o 
   3  13   0       20.22       23.15      1.34 o 
   0  14   0      143.42      137.40      3.77 o 
   1  14   0       49.11       50.51      1.57 o 
   2  14   0       14.52       14.23      1.19 o 
   3  14   0        7.40        8.37      1.09 o 
   1  15   0       10.75        9.76      1.07 o 
   2  15   0        5.30        6.50      1.08 o 
   0  16   0       31.65       33.31      1.46 o 
   1  16   0        4.06        3.31      2.04 o 
  -5   0   1        7.93        8.49      0.91 o 
  -4   0   1       45.75       52.04      1.55 o 
  -3   0   1        1.42        1.30      0.42 o 
  -2   0   1      781.19      903.51      6.27 o 
  -1   0   1     1026.05      858.48      4.70 o 
   1   0   1     4422.65     4603.71     44.67 o 
   2   0   1       23.20       26.24      0.79 o 
   3   0   1      196.77      186.76      3.77 o 
   4   0   1       11.80       13.48      0.83 o 
   5   0   1        9.35       10.89      0.93 o 
  -5   1   1       21.96       22.84      1.16 o 
  -4   1   1        8.72        7.58      0.81 o 
  -3   1   1       32.77       29.18      0.91 o 
  -2   1   1        5.25        5.02      0.44 o 
  -1   1   1     1113.37     1217.34      5.84 o 
   0   1   1      267.54      290.11      1.24 o 
   1   1   1     4920.68     4796.01     48.50 o 
   2   1   1      503.75      482.07      4.92 o 
   3   1   1       39.43       39.88      1.12 o 
   4   1   1       18.31       15.55      0.86 o 
   5   1   1        3.73        3.29      1.85 o 
  -5   2   1       16.78       18.99      1.14 o 
  -4   2   1       61.77       61.92      1.85 o 
  -3   2   1       89.50       97.68      2.60 o 
  -2   2   1      238.79      241.20      3.82 o 
  -1   2   1     1248.15     1241.33      6.34 o 
   0   2   1     1606.84     1753.23      8.16 o 
   1   2   1     1860.43     1681.80      7.28 o 
   2   2   1      431.06      352.99      4.47 o 
   3   2   1       20.34       22.26      0.75 o 
   4   2   1       83.02       85.85      2.63 o 
   5   2   1        1.83       -0.25      1.71 o 
  -5   3   1       18.18       16.54      1.20 o 
  -4   3   1       12.91       14.37      0.93 o 
  -3   3   1      110.91      107.21      2.86 o 
  -2   3   1      275.94      292.59      4.36 o 
  -1   3   1      468.66      505.71      4.41 o 
   0   3   1     1057.48     1128.38      3.88 o 
   1   3   1      181.16      174.74      2.61 o 
   2   3   1       52.79       46.14      1.41 o 
   3   3   1      149.76      154.96      3.70 o 
   4   3   1      119.40      122.66      3.50 o 
   5   3   1       15.08       14.75      1.14 o 
  -5   4   1       22.07       22.76      1.34 o 
  -4   4   1       21.61       18.45      1.05 o 
  -3   4   1       16.84       15.75      0.84 o 
  -2   4   1       82.73       87.99      2.59 o 
  -1   4   1       19.75       18.99      0.57 o 
   0   4   1      573.45      633.41      3.36 o 
   1   4   1      778.96      834.31      6.16 o 
   2   4   1       26.61       25.01      0.76 o 
   3   4   1        3.67        3.04      0.57 o 
   4   4   1       18.79       20.90      1.07 o 
   5   4   1        4.00        5.20      0.95 o 
  -5   5   1        2.13       -1.20      2.19 o 
  -4   5   1       37.09       40.76      1.39 o 
  -3   5   1        1.27        1.06      1.37 o 
  -2   5   1      194.27      210.25      4.09 o 
  -1   5   1      402.32      434.63      4.84 o 
   0   5   1      508.15      542.85      4.27 o 
   1   5   1      389.47      463.25      4.99 o 
   2   5   1      274.21      290.00      4.71 o 
   3   5   1       44.29       45.17      1.39 o 
   4   5   1       64.00       64.56      1.89 o 
   5   5   1        3.19       -1.02      2.17 o 
  -5   6   1        1.98        3.75      1.99 o 
  -4   6   1        2.41        1.35      1.73 o 
  -3   6   1       37.68       36.89      1.16 o 
  -2   6   1       19.09       20.46      0.77 o 
  -1   6   1       41.01       45.55      1.45 o 
   0   6   1      280.05      325.96      4.51 o 
   1   6   1      118.47      123.96      2.84 o 
   2   6   1       82.28      103.38      3.08 o 
   3   6   1       15.80       14.58      0.85 o 
   4   6   1        7.82        7.35      0.90 o 
   5   6   1        3.39        1.84      1.99 o 
  -5   7   1        5.31        3.26      2.31 o 
  -4   7   1       12.29       11.58      1.05 o 
  -3   7   1       59.90       49.96      1.47 o 
  -2   7   1       23.27       23.19      0.86 o 
  -1   7   1       76.24       96.17      2.76 o 
   0   7   1      474.60      544.49      4.18 o 
   1   7   1      545.41      636.80      6.81 o 
   2   7   1        0.05        2.14      1.17 o 
   3   7   1        5.78        4.90      0.77 o 
   4   7   1       12.18       12.04      1.06 o 
   5   7   1        1.06        0.81      2.12 o 
  -4   8   1        0.63        1.09      1.81 o 
  -3   8   1       10.95       11.14      0.89 o 
  -2   8   1      177.75      192.73      4.54 o 
  -1   8   1      512.78      583.54      6.99 o 
   0   8   1      151.93      165.88      2.53 o 
   1   8   1       85.21       78.98      2.30 o 
   2   8   1       81.19       77.00      2.33 o 
   3   8   1       23.20       24.14      1.08 o 
   4   8   1       42.85       39.41      1.52 o 
  -4   9   1        5.89        3.62      1.06 o 
  -3   9   1       55.11       54.78      1.63 o 
  -2   9   1       65.84       70.73      2.04 o 
  -1   9   1      151.57      142.99      3.85 o 
   0   9   1        7.21        8.19      0.44 o 
   1   9   1      175.14      184.09      4.30 o 
   2   9   1       73.98       79.05      2.34 o 
   3   9   1       62.35       63.00      1.81 o 
   4   9   1       42.23       46.14      1.57 o 
  -4  10   1       15.63       14.28      1.23 o 
  -3  10   1        4.09        5.39      0.94 o 
  -2  10   1       69.19       72.77      2.24 o 
  -1  10   1       41.70       42.28      1.35 o 
   0  10   1       41.13       42.20      0.94 o 
   1  10   1        0.86       -0.09      1.38 o 
   2  10   1       16.32       15.72      0.99 o 
   3  10   1       56.73       61.46      1.77 o 
   4  10   1        1.02        2.44      1.78 o 
  -4  11   1        0.12        2.42      1.96 o 
  -3  11   1        0.51        2.28      1.90 o 
  -2  11   1       30.92       26.35      1.27 o 
  -1  11   1      113.97      120.06      3.48 o 
   0  11   1       63.08       63.59      1.32 o 
   1  11   1      215.15      216.24      5.17 o 
   2  11   1       29.92       31.88      1.25 o 
   3  11   1        9.58        8.44      1.06 o 
   4  11   1       16.92       12.36      1.27 o 
  -3  12   1        2.14        1.53      2.11 o 
  -2  12   1       31.48       32.54      1.38 o 
  -1  12   1       18.16       20.87      1.05 o 
   0  12   1       77.09       79.54      1.71 o 
   1  12   1      234.43      233.94      5.68 o 
   2  12   1       37.26       37.13      1.40 o 
   3  12   1        3.20        3.69      2.13 o 
  -3  13   1        5.29        5.51      1.07 o 
  -2  13   1       42.05       42.70      1.53 o 
  -1  13   1       77.12       77.97      2.30 o 
   0  13   1        3.76        4.15      0.75 o 
   1  13   1       51.45       51.45      1.55 o 
   2  13   1        8.24        8.81      1.08 o 
   3  13   1        8.55        7.93      1.13 o 
  -3  14   1        1.46        0.53      2.14 o 
  -2  14   1       42.08       42.45      1.56 o 
  -1  14   1       12.53       10.90      1.03 o 
   0  14   1       23.29       23.13      0.84 o 
   1  14   1       44.98       41.40      1.50 o 
   2  14   1        9.54       10.55      1.10 o 
  -2  15   1        4.81        1.19      2.08 o 
  -1  15   1        1.29        0.92      1.63 o 
   0  15   1        1.11        0.59      1.14 o 
   1  15   1       12.61       10.94      1.05 o 
   2  15   1        6.76        3.57      1.98 o 
  -1  16   1        5.76        5.32      1.01 o 
   0  16   1        0.21       -0.23      1.31 o 
   1  16   1        2.26        2.49      2.01 o 
  -5   0   2        1.22        3.40      0.77 o 
  -4   0   2       11.74       12.71      0.78 o 
  -3   0   2       56.71       61.66      1.92 o 
  -2   0   2      618.79      493.13      4.99 o 
  -1   0   2     1308.63     1104.52      5.47 o 
   0   0   2      806.99      743.03      2.20 o 
   1   0   2     1224.86     1357.20      6.06 o 
   2   0   2       45.99       42.47      1.35 o 
   3   0   2       56.54       56.10      1.70 o 
   4   0   2       17.03       13.00      0.84 o 
   5   0   2       25.24       34.59      1.31 o 
  -5   1   2        2.94        1.85      1.80 o 
  -4   1   2        2.92        4.02      0.72 o 
  -3   1   2       80.32       77.08      2.41 o 
  -2   1   2      440.18      429.56      4.90 o 
  -1   1   2     8966.57     9269.64     71.71 o 
   0   1   2      796.97      771.36      3.47 o 
   1   1   2     8713.04     8998.19     71.76 o 
   2   1   2      343.63      341.75      4.25 o 
   3   1   2       37.87       36.63      1.16 o 
   4   1   2       58.96       61.86      1.86 o 
   5   1   2        1.34        0.37      1.65 o 
  -5   2   2        0.79        1.32      1.88 o 
  -4   2   2        3.83        3.83      0.78 o 
  -3   2   2      159.04      157.99      3.88 o 
  -2   2   2       54.48       54.45      1.69 o 
  -1   2   2     2733.03     2773.60      9.73 o 
   0   2   2      424.90      424.63      6.24 o 
   1   2   2      348.43      329.61      3.37 o 
   2   2   2      905.66      825.61      6.81 o 
   3   2   2       59.34       60.56      1.70 o 
   4   2   2       52.84       58.03      1.58 o 
   5   2   2       16.43       13.41      1.02 o 
  -5   3   2        1.90        3.60      0.95 o 
  -4   3   2       24.80       27.31      1.18 o 
  -3   3   2      473.02      482.63      6.76 o 
  -2   3   2      536.46      612.84      6.21 o 
  -1   3   2      196.20      184.96      2.77 o 
   0   3   2      678.29      726.66      3.27 o 
   1   3   2      775.70      805.46      5.62 o 
   2   3   2       92.42       81.87      2.38 o 
   3   3   2       64.17       53.47      1.64 o 
   4   3   2       38.78       35.49      1.21 o 
   5   3   2        5.53        6.04      0.90 o 
  -5   4   2        5.93        7.70      1.06 o 
  -4   4   2        3.42        2.99      1.57 o 
  -3   4   2       18.07       20.10      0.91 o 
  -2   4   2       57.25       55.30      1.68 o 
  -1   4   2      264.49      282.25      3.65 o 
   0   4   2      224.70      224.86      2.08 o 
   1   4   2      355.99      383.02      4.26 o 
   2   4   2      307.90      300.08      4.56 o 
   3   4   2       29.00       29.28      0.96 o 
   4   4   2      119.05      115.61      3.50 o 
   5   4   2       44.04       43.41      1.55 o 
  -5   5   2        1.30       -0.15      2.08 o 
  -4   5   2       16.72       18.23      1.06 o 
  -3   5   2      233.87      247.41      5.12 o 
  -2   5   2      137.67      154.30      3.50 o 
  -1   5   2       81.34       72.17      2.07 o 
   0   5   2      627.22      644.71      3.86 o 
   1   5   2       60.98       72.39      2.12 o 
   2   5   2       41.42       38.56      1.19 o 
   3   5   2        4.64        5.57      0.70 o 
   4   5   2       39.64       39.63      1.32 o 
   5   5   2       16.41       14.52      1.26 o 
  -5   6   2       12.38       14.72      1.23 o 
  -4   6   2       10.85       11.45      0.99 o 
  -3   6   2        3.49        2.97      0.71 o 
  -2   6   2      468.24      517.11      6.65 o 
  -1   6   2      638.48      658.40      6.50 o 
   0   6   2       21.96       19.06      0.45 o 
   1   6   2      326.95      385.34      5.00 o 
   2   6   2      184.14      183.25      4.01 o 
   3   6   2       19.00       20.14      0.93 o 
   4   6   2        7.70        8.68      0.91 o 
   5   6   2       13.87       14.99      1.19 o 
  -5   7   2        4.03        5.47      1.07 o 
  -4   7   2       22.92       21.98      1.25 o 
  -3   7   2       12.17       12.73      0.91 o 
  -2   7   2       79.13       91.50      2.65 o 
  -1   7   2       21.98       27.03      0.84 o 
   0   7   2      904.85     1070.02      5.91 o 
   1   7   2      153.94      162.08      3.55 o 
   2   7   2      173.94      183.09      4.26 o 
   3   7   2       36.66       37.36      1.20 o 
   4   7   2        6.85        8.05      0.95 o 
  -4   8   2       10.83        9.83      1.12 o 
  -3   8   2       70.26       67.31      2.10 o 
  -2   8   2       63.51       70.08      1.99 o 
  -1   8   2      279.86      317.84      5.24 o 
   0   8   2      179.64      189.89      2.71 o 
   1   8   2       96.59      101.49      2.63 o 
   2   8   2       35.39       41.46      1.33 o 
   3   8   2       95.81       89.88      2.62 o 
   4   8   2        9.56        9.53      1.09 o 
  -4   9   2       97.58       93.35      2.94 o 
  -3   9   2       53.98       52.37      1.72 o 
  -2   9   2       57.03       58.29      1.69 o 
  -1   9   2      280.85      288.56      5.29 o 
   0   9   2      137.38      149.12      2.65 o 
   1   9   2       76.65       77.58      2.30 o 
   2   9   2       86.68       86.56      2.58 o 
   3   9   2       24.20       23.92      1.20 o 
   4   9   2        9.49        9.69      1.20 o 
  -4  10   2       63.08       71.48      2.33 o 
  -3  10   2       54.34       56.31      1.67 o 
  -2  10   2      326.28      327.88      6.58 o 
  -1  10   2      165.80      144.95      4.10 o 
   0  10   2       34.23       36.96      0.75 o 
   1  10   2        8.29        7.51      0.77 o 
   2  10   2       21.11       20.91      1.02 o 
   3  10   2      143.49      139.65      4.23 o 
   4  10   2        1.78        3.53      1.84 o 
  -4  11   2       48.50       48.31      1.81 o 
  -3  11   2       64.04       68.41      2.07 o 
  -2  11   2      114.43      116.66      3.37 o 
  -1  11   2      156.15      154.82      4.59 o 
   0  11   2       69.81       72.69      1.54 o 
   1  11   2      141.79      140.22      3.74 o 
   2  11   2       32.08       27.45      1.23 o 
   3  11   2       19.02       18.96      1.20 o 
   4  11   2        1.52       -1.79      2.19 o 
  -3  12   2        4.22        3.85      2.24 o 
  -2  12   2       44.94       43.22      1.47 o 
  -1  12   2      126.36      128.53      3.90 o 
   0  12   2       14.48       14.04      0.69 o 
   1  12   2       86.60       87.92      2.59 o 
   2  12   2       11.71       11.98      1.01 o 
   3  12   2        2.93        1.55      1.85 o 
  -3  13   2        0.90        0.17      2.03 o 
  -2  13   2       50.37       53.01      1.65 o 
  -1  13   2       20.13       20.46      1.13 o 
   0  13   2       56.80       50.50      2.05 o 
   1  13   2       82.66       72.25      2.03 o 
   2  13   2       60.86       57.73      1.78 o 
   3  13   2        9.32        8.76      1.12 o 
  -3  14   2        0.51       -0.18      1.84 o 
  -2  14   2       16.67       13.08      1.21 o 
  -1  14   2        4.94        5.16      0.88 o 
   0  14   2       21.85       23.90      1.52 o 
   1  14   2       15.74       11.76      1.11 o 
   2  14   2        2.02        3.17      1.79 o 
  -2  15   2        3.61        1.36      2.19 o 
  -1  15   2        5.32        2.61      2.09 o 
   0  15   2        1.25        0.26      1.32 o 
   1  15   2        1.12        2.77      1.76 o 
   2  15   2        3.85        1.72      2.13 o 
  -1  16   2        7.11        7.09      1.06 o 
   0  16   2        1.85        2.98      0.77 o 
   1  16   2        1.78        2.17      1.84 o 
  -5   0   3       26.65       32.38      1.27 o 
  -4   0   3        1.48        1.78      0.65 o 
  -3   0   3        0.40       -0.13      0.88 o 
  -2   0   3      133.62      122.21      2.61 o 
  -1   0   3    12660.13     9868.87     77.40 o 
   0   0   3     1537.14     1398.91      3.76 o 
   1   0   3     3946.69     3936.19     48.22 o 
   2   0   3     1152.42     1209.55      7.98 o 
   3   0   3       12.49       10.18      0.59 o 
   4   0   3       15.30       12.35      0.84 o 
   5   0   3        1.81        2.50      1.66 o 
  -5   1   3       11.41       10.14      1.15 o 
  -4   1   3       12.08       14.17      0.95 o 
  -3   1   3       13.39       15.00      0.72 o 
  -2   1   3      311.57      325.87      4.17 o 
  -1   1   3     4648.66     4085.08     48.44 o 
   0   1   3      288.33      271.30      1.73 o 
   1   1   3     1324.62     1249.39      6.51 o 
   2   1   3      434.63      446.09      5.01 o 
   3   1   3       78.37       67.46      2.21 o 
   4   1   3       35.81       35.56      1.11 o 
   5   1   3        4.18        4.16      0.84 o 
  -5   2   3        9.53       10.03      1.13 o 
  -4   2   3        2.63        0.77      1.76 o 
  -3   2   3      132.94      145.74      3.72 o 
  -2   2   3      203.09      207.34      3.56 o 
  -1   2   3      221.36      208.68      2.79 o 
   0   2   3      989.56      977.58      5.04 o 
   1   2   3     1465.79     1500.07      7.53 o 
   2   2   3      806.23      842.28      7.05 o 
   3   2   3        9.75        9.35      0.62 o 
   4   2   3        2.71        0.00      1.58 o 
   5   2   3        3.83        0.39      1.64 o 
  -5   3   3        9.85       13.84      1.16 o 
  -4   3   3        0.89       -1.74      1.74 o 
  -3   3   3       96.27      103.12      2.81 o 
  -2   3   3      310.59      334.88      4.69 o 
  -1   3   3      492.22      452.08      4.40 o 
   0   3   3     1644.06     1631.65      5.21 o 
   1   3   3      376.15      382.70      4.07 o 
   2   3   3      245.22      247.90      4.06 o 
   3   3   3        8.86       10.28      0.70 o 
   4   3   3       26.07       29.78      1.16 o 
   5   3   3       16.25       17.04      1.20 o 
  -5   4   3        2.11        4.91      1.01 o 
  -4   4   3        1.24        0.70      1.67 o 
  -3   4   3       31.90       30.99      0.99 o 
  -2   4   3      468.25      509.24      5.99 o 
  -1   4   3      665.34      690.20      5.84 o 
   0   4   3       95.44       98.88      1.46 o 
   1   4   3      441.16      477.79      4.88 o 
   2   4   3       69.23       73.94      2.11 o 
   3   4   3      155.41      151.64      3.87 o 
   4   4   3        2.57        3.32      0.78 o 
   5   4   3        1.69        1.14      1.93 o 
  -5   5   3       10.01       13.22      1.25 o 
  -4   5   3        4.87        4.80      0.88 o 
  -3   5   3      145.78      148.78      4.24 o 
  -2   5   3      179.39      193.02      3.97 o 
  -1   5   3      426.75      476.33      5.22 o 
   0   5   3      275.90      306.82      2.74 o 
   1   5   3       22.62       23.82      0.78 o 
   2   5   3      177.68      170.13      3.74 o 
   3   5   3       29.59       25.71      0.99 o 
   4   5   3        8.88        7.20      0.87 o 
   5   5   3        5.44        4.60      1.00 o 
  -5   6   3        0.58       -0.64      2.24 o 
  -4   6   3        1.70        0.75      1.80 o 
  -3   6   3      106.21       98.57      3.04 o 
  -2   6   3      301.09      344.96      5.50 o 
  -1   6   3      136.72      165.43      3.38 o 
   0   6   3     1125.94     1240.85      6.00 o 
   1   6   3      315.74      352.73      4.87 o 
   2   6   3       39.61       41.98      1.21 o 
   3   6   3       23.94       22.96      1.00 o 
   4   6   3       15.67       13.15      0.99 o 
  -5   7   3        9.59       11.31      1.24 o 
  -4   7   3        6.79        7.35      1.04 o 
  -3   7   3       14.67       12.09      0.91 o 
  -2   7   3      181.95      186.87      4.29 o 
  -1   7   3        2.84        2.63      0.48 o 
   0   7   3      284.23      327.64      3.91 o 
   1   7   3       90.70       99.63      2.83 o 
   2   7   3       35.11       36.47      1.18 o 
   3   7   3      172.67      165.87      4.60 o 
   4   7   3        1.58       -0.13      1.83 o 
  -4   8   3       46.75       49.25      1.63 o 
  -3   8   3      103.30      105.79      3.01 o 
  -2   8   3       25.12       26.95      1.00 o 
  -1   8   3       95.68      101.77      2.70 o 
   0   8   3      730.98      829.29     11.98 o 
   1   8   3       17.30       21.27      0.79 o 
   2   8   3      142.69      154.84      4.23 o 
   3   8   3      154.44      161.83      4.85 o 
   4   8   3       21.24       23.55      1.24 o 
  -4   9   3       20.36       20.16      1.33 o 
  -3   9   3      107.66      107.61      3.25 o 
  -2   9   3      122.08      128.17      3.51 o 
  -1   9   3       41.46       44.97      1.35 o 
   0   9   3       52.98       56.36      1.15 o 
   1   9   3       54.43       56.49      1.57 o 
   2   9   3       16.10       16.66      0.98 o 
   3   9   3      127.77      118.60      3.44 o 
   4   9   3       17.84       17.63      1.18 o 
  -4  10   3       21.15       23.40      1.41 o 
  -3  10   3       80.77       79.07      2.33 o 
  -2  10   3       61.51       61.78      1.89 o 
  -1  10   3       65.68       67.93      2.06 o 
   0  10   3      183.85      190.04      3.18 o 
   1  10   3       75.71       71.60      1.99 o 
   2  10   3       49.06       54.49      1.64 o 
   3  10   3       60.76       58.75      1.79 o 
   4  10   3        4.43        4.02      1.00 o 
  -4  11   3       15.69       13.65      1.34 o 
  -3  11   3       35.63       34.20      1.45 o 
  -2  11   3      110.91      109.77      3.31 o 
  -1  11   3       50.10       52.90      1.74 o 
   0  11   3      168.61      166.70      3.23 o 
   1  11   3      108.44      109.65      3.28 o 
   2  11   3       18.99       20.00      1.10 o 
   3  11   3        0.99        2.05      1.87 o 
  -3  12   3       19.09       18.97      1.34 o 
  -2  12   3       78.02       74.88      2.31 o 
  -1  12   3       77.87       73.98      2.30 o 
   0  12   3       97.38       97.02      4.64 o 
   1  12   3       10.23       10.78      0.94 o 
   2  12   3       18.25       18.24      1.16 o 
   3  12   3        1.31        0.47      1.94 o 
  -3  13   3        2.32        3.00      2.12 o 
  -2  13   3       10.05       10.55      1.08 o 
  -1  13   3       52.95       48.45      1.57 o 
   0  13   3       83.36       85.70      1.75 o 
   1  13   3       38.78       39.77      1.40 o 
   2  13   3       11.37       10.15      1.13 o 
   3  13   3       10.21       10.97      1.17 o 
  -2  14   3        6.94        6.85      1.05 o 
  -1  14   3       26.31       27.21      1.27 o 
   0  14   3        8.95        9.79      0.67 o 
   1  14   3       43.05       44.10      1.54 o 
   2  14   3        1.05        0.96      1.92 o 
  -2  15   3        1.15        1.55      2.08 o 
  -1  15   3        4.14        4.86      0.91 o 
   0  15   3        4.74        4.29      0.88 o 
   1  15   3        3.98        2.33      1.88 o 
   2  15   3        2.41        3.30      1.76 o 
  -1  16   3       11.21       11.94      1.21 o 
   0  16   3        0.59        2.18      0.73 o 
   1  16   3        0.91       -1.01      1.99 o 
  -5   0   4       96.44      100.74      3.05 o 
  -4   0   4        6.70        4.73      0.70 o 
  -3   0   4        0.00       -0.58      0.97 o 
  -2   0   4      734.47      666.79      6.01 o 
  -1   0   4        2.94        1.93      0.28 o 
   0   0   4      267.17      231.41      2.48 o 
   1   0   4     2674.56     2703.01     10.19 o 
   2   0   4      786.97      804.93      6.81 o 
   3   0   4      113.20      119.43      3.26 o 
   4   0   4        2.78        2.99      0.68 o 
   5   0   4        0.12        0.26      1.60 o 
  -5   1   4       18.75       25.68      1.41 o 
  -4   1   4       25.25       26.72      1.06 o 
  -3   1   4       40.36       44.61      1.38 o 
  -2   1   4      185.29      176.69      3.21 o 
  -1   1   4     2306.55     1843.80      8.24 o 
   0   1   4      309.21      288.78      2.05 o 
   1   1   4      261.66      252.70      3.19 o 
   2   1   4      109.42      110.45      2.66 o 
   3   1   4       55.59       60.37      1.91 o 
   4   1   4        1.01        0.56      0.65 o 
   5   1   4        5.61        7.02      0.95 o 
  -5   2   4       28.41       30.31      1.47 o 
  -4   2   4       10.04       12.39      0.94 o 
  -3   2   4       95.26      105.27      2.82 o 
  -2   2   4      485.66      513.51      5.58 o 
  -1   2   4       97.67       81.98      1.90 o 
   0   2   4      789.99      728.90      9.42 o 
   1   2   4      153.75      150.31      2.58 o 
   2   2   4      486.00      475.67      5.56 o 
   3   2   4      102.79       91.19      2.57 o 
   4   2   4       71.34       71.95      2.07 o 
   5   2   4        5.94        1.74      1.82 o 
  -5   3   4       13.47       14.14      1.16 o 
  -4   3   4       12.09       10.43      0.97 o 
  -3   3   4       25.92       23.33      0.87 o 
  -2   3   4       69.73       86.51      2.53 o 
  -1   3   4       66.69       65.95      1.83 o 
   0   3   4      475.28      430.13      2.87 o 
   1   3   4      527.00      555.46      5.15 o 
   2   3   4      187.55      170.31      3.50 o 
   3   3   4       37.08       33.73      1.03 o 
   4   3   4       17.77       15.53      0.95 o 
   5   3   4        3.48        4.46      0.86 o 
  -5   4   4        0.63       -2.14      2.14 o 
  -4   4   4       17.96       24.12      1.16 o 
  -3   4   4      198.83      207.93      4.61 o 
  -2   4   4      330.10      370.82      5.24 o 
  -1   4   4      696.88      688.33      6.06 o 
   0   4   4      212.24      213.09      4.12 o 
   1   4   4      572.84      599.12      5.72 o 
   2   4   4      100.41      105.29      2.97 o 
   3   4   4       15.06       12.06      0.82 o 
   4   4   4       15.88       13.27      0.97 o 
   5   4   4        7.37        7.54      0.97 o 
  -5   5   4        1.65        1.58      2.07 o 
  -4   5   4        3.03        1.82      1.70 o 
  -3   5   4       28.51       28.28      1.04 o 
  -2   5   4       25.29       20.06      0.76 o 
  -1   5   4      951.04      986.73      7.74 o 
   0   5   4      163.62      167.12      4.15 o 
   1   5   4      692.79      792.91      6.98 o 
   2   5   4      126.37      119.93      3.23 o 
   3   5   4       76.31       79.18      2.39 o 
   4   5   4       64.61       58.66      1.80 o 
  -5   6   4        3.75        4.39      2.31 o 
  -4   6   4       22.72       25.02      1.25 o 
  -3   6   4       10.27        9.52      0.80 o 
  -2   6   4      178.48      188.44      4.20 o 
  -1   6   4       98.20      126.51      3.11 o 
   0   6   4      249.29      263.50      3.04 o 
   1   6   4      374.25      398.41      5.29 o 
   2   6   4       56.66       59.02      1.77 o 
   3   6   4       59.01       55.18      1.73 o 
   4   6   4        3.09        2.38      1.71 o 
  -5   7   4        3.29        3.20      2.34 o 
  -4   7   4       20.51       18.52      1.20 o 
  -3   7   4       37.36       43.38      1.33 o 
  -2   7   4       44.65       48.85      1.36 o 
  -1   7   4      107.97      107.52      3.17 o 
   0   7   4      126.91      137.07      4.73 o 
   1   7   4      453.37      501.36      6.35 o 
   2   7   4        6.63        5.83      0.69 o 
   3   7   4       33.83       27.91      1.13 o 
   4   7   4        2.23        1.99      1.85 o 
  -4   8   4       28.49       28.84      1.42 o 
  -3   8   4       43.52       45.52      1.39 o 
  -2   8   4      267.99      279.11      5.48 o 
  -1   8   4      186.30      203.07      4.37 o 
   0   8   4      339.21      334.83      3.72 o 
   1   8   4        5.01        6.36      0.54 o 
   2   8   4      111.58      105.47      3.18 o 
   3   8   4       14.60       15.40      0.99 o 
   4   8   4       36.54       38.25      1.50 o 
  -4   9   4        5.32        5.51      1.02 o 
  -3   9   4       27.93       29.47      1.18 o 
  -2   9   4        4.32        4.29      0.81 o 
  -1   9   4       90.97       88.77      2.75 o 
   0   9   4       74.28       73.18      1.55 o 
   1   9   4        2.75        1.08      1.32 o 
   2   9   4      139.17      120.87      3.52 o 
   3   9   4       39.75       37.26      1.37 o 
   4   9   4       12.71       11.61      1.11 o 
  -4  10   4        0.04       -2.01      2.01 o 
  -3  10   4       60.53       62.07      1.75 o 
  -2  10   4      218.03      219.13      5.59 o 
  -1  10   4       98.04      102.21      3.07 o 
   0  10   4      312.17      308.34      4.07 o 
   1  10   4       60.09       60.66      1.69 o 
   2  10   4        4.04        2.91      0.82 o 
   3  10   4       12.52       11.17      1.03 o 
   4  10   4       11.20       12.35      1.19 o 
  -4  11   4        0.82        1.49      1.88 o 
  -3  11   4        1.57       -0.15      2.14 o 
  -2  11   4       72.58       76.90      2.40 o 
  -1  11   4       38.75       35.05      1.22 o 
   0  11   4       83.87       85.13      1.89 o 
   1  11   4       27.86       28.16      1.11 o 
   2  11   4        3.88        4.13      0.83 o 
   3  11   4        0.42        2.53      1.82 o 
  -3  12   4       47.60       52.87      1.77 o 
  -2  12   4       28.70       30.34      1.32 o 
  -1  12   4      201.93      181.56      5.19 o 
   0  12   4      504.20      494.28      5.76 o 
   1  12   4      104.16       91.47      2.72 o 
   2  12   4       26.29       26.74      1.30 o 
   3  12   4        0.69        2.72      1.83 o 
  -3  13   4        8.37        9.17      1.22 o 
  -2  13   4       13.71       14.44      1.14 o 
  -1  13   4       14.24       12.33      1.01 o 
   0  13   4       78.79       73.45      1.47 o 
   1  13   4        5.75        6.37      0.88 o 
   2  13   4        4.54        1.19      2.23 o 
   3  13   4        4.56        4.75      0.98 o 
  -2  14   4        9.12        8.84      1.07 o 
  -1  14   4        8.12        9.22      0.96 o 
   0  14   4       32.50       27.97      1.15 o 
   1  14   4       35.05       33.24      1.39 o 
   2  14   4        1.87        1.79      1.78 o 
  -2  15   4        6.46        7.31      1.05 o 
  -1  15   4        0.10        1.05      0.82 o 
   0  15   4        1.81        1.94      1.27 o 
   1  15   4        1.86        2.68      1.85 o 
   0  16   4        0.79        0.00      1.39 o 
  -5   0   5       42.03       41.87      1.43 o 
  -4   0   5       13.03       16.26      0.85 o 
  -3   0   5        0.00       -0.94      0.97 o 
  -2   0   5      559.61      426.53      5.04 o 
  -1   0   5     1697.73     1227.45      7.15 o 
   0   0   5      587.35      564.45      3.84 o 
   1   0   5      143.07      140.55      2.56 o 
   2   0   5      362.46      359.91      4.83 o 
   3   0   5      321.03      292.48      5.09 o 
   4   0   5       65.60       77.06      2.29 o 
   5   0   5        4.70        3.91      0.82 o 
  -5   1   5        4.21        1.56      2.16 o 
  -4   1   5        4.80        2.28      1.54 o 
  -3   1   5      132.71      133.84      3.39 o 
  -2   1   5      657.69      562.04      5.75 o 
  -1   1   5     1403.27     1094.07      6.82 o 
   0   1   5      844.91      774.69      3.72 o 
   1   1   5      317.33      304.25      3.76 o 
   2   1   5     1743.13     1816.44     10.94 o 
   3   1   5        9.03        8.73      0.72 o 
   4   1   5        6.49        7.02      0.80 o 
   5   1   5        5.33        7.00      0.98 o 
  -5   2   5       25.83       27.14      1.39 o 
  -4   2   5       45.43       42.05      1.30 o 
  -3   2   5       23.98       23.73      0.82 o 
  -2   2   5      392.78      350.86      4.76 o 
  -1   2   5      711.69      681.20      5.52 o 
   0   2   5      561.73      526.60     11.02 o 
   1   2   5      428.55      474.54      4.81 o 
   2   2   5      227.06      231.54      4.11 o 
   3   2   5       83.98       84.11      2.66 o 
   4   2   5       31.87       27.04      1.11 o 
   5   2   5        0.34        0.69      1.58 o 
  -5   3   5        3.24        3.51      2.15 o 
  -4   3   5       50.37       57.15      1.70 o 
  -3   3   5        6.34        6.30      0.67 o 
  -2   3   5      110.63      112.08      2.93 o 
  -1   3   5     1638.12     1613.98      9.00 o 
   0   3   5      117.84      131.80      1.74 o 
   1   3   5      156.96      172.01      3.07 o 
   2   3   5      153.85      146.21      3.38 o 
   3   3   5      112.09      114.85      2.99 o 
   4   3   5        3.84        3.24      1.73 o 
   5   3   5        0.20        2.83      1.52 o 
  -5   4   5        8.60        8.82      1.13 o 
  -4   4   5       52.99       56.73      1.74 o 
  -3   4   5       51.21       55.76      1.71 o 
  -2   4   5      381.66      422.02      5.62 o 
  -1   4   5      244.60      253.27      3.86 o 
   0   4   5      420.35      433.72      6.72 o 
   1   4   5      682.98      768.64      6.74 o 
   2   4   5      113.50      104.71      3.04 o 
   3   4   5       20.13       17.31      0.88 o 
   4   4   5       61.58       66.59      2.13 o 
  -5   5   5        4.03        7.01      1.02 o 
  -4   5   5       21.29       22.90      1.18 o 
  -3   5   5       41.83       36.09      1.14 o 
  -2   5   5      296.68      267.09      4.79 o 
  -1   5   5      479.10      546.02      5.98 o 
   0   5   5       36.29       34.15      0.72 o 
   1   5   5       46.70       40.60      1.15 o 
   2   5   5      185.79      185.35      4.07 o 
   3   5   5        5.47        4.48      0.69 o 
   4   5   5        3.05        3.68      0.81 o 
  -5   6   5        4.07        4.08      2.16 o 
  -4   6   5       24.34       22.72      1.17 o 
  -3   6   5       44.68       45.50      1.26 o 
  -2   6   5       42.02       46.35      1.38 o 
  -1   6   5      451.17      488.28      6.04 o 
   0   6   5       38.62       45.69      1.02 o 
   1   6   5      226.64      263.19      4.45 o 
   2   6   5       51.68       52.95      1.65 o 
   3   6   5        0.02        1.38      0.63 o 
   4   6   5        7.48        7.02      0.96 o 
  -5   7   5        2.16        1.52      2.25 o 
  -4   7   5       22.35       20.42      1.22 o 
  -3   7   5       22.19       20.06      1.07 o 
  -2   7   5      204.57      200.01      4.70 o 
  -1   7   5      292.43      319.75      5.23 o 
   0   7   5       31.17       38.77      0.82 o 
   1   7   5      157.24      153.20      3.70 o 
   2   7   5      202.56      204.29      4.72 o 
   3   7   5       82.28       78.27      2.34 o 
   4   7   5       17.27       16.41      1.10 o 
  -4   8   5       12.69       11.48      1.11 o 
  -3   8   5       15.46       12.81      0.97 o 
  -2   8   5       30.74       31.20      1.11 o 
  -1   8   5       67.62       75.93      2.22 o 
   0   8   5        8.32        6.65      0.76 o 
   1   8   5       10.72       12.07      0.68 o 
   2   8   5      169.69      166.93      4.57 o 
   3   8   5        2.23        0.58      1.65 o 
   4   8   5        6.44        8.65      1.03 o 
  -4   9   5       34.89       35.77      1.54 o 
  -3   9   5      125.57      117.75      3.44 o 
  -2   9   5       56.50       58.78      1.76 o 
  -1   9   5        5.93        5.66      0.71 o 
   0   9   5       26.69       30.26      0.70 o 
   1   9   5       20.59       19.73      0.89 o 
   2   9   5      142.20      142.65      3.77 o 
   3   9   5       25.22       23.16      1.13 o 
   4   9   5       13.21       14.58      1.20 o 
  -4  10   5        6.87        5.48      1.04 o 
  -3  10   5       68.10       66.44      2.20 o 
  -2  10   5      161.14      154.41      4.13 o 
  -1  10   5       99.31      103.52      3.18 o 
   0  10   5       31.85       31.46      0.75 o 
   1  10   5       36.02       36.89      1.14 o 
   2  10   5      102.78      100.78      3.10 o 
   3  10   5       11.74       10.50      1.07 o 
  -4  11   5        5.07        3.42      1.10 o 
  -3  11   5       89.80       91.21      2.67 o 
  -2  11   5       13.70       13.63      1.02 o 
  -1  11   5      171.89      172.87      4.89 o 
   0  11   5       58.72       54.70      1.59 o 
   1  11   5       29.04       27.65      1.13 o 
   2  11   5        6.12        6.17      0.89 o 
   3  11   5        3.61        0.46      2.03 o 
  -3  12   5       13.32       12.50      1.12 o 
  -2  12   5       11.03       11.78      1.03 o 
  -1  12   5       41.13       43.11      1.40 o 
   0  12   5      253.01      255.56      4.27 o 
   1  12   5       15.47       18.59      1.03 o 
   2  12   5        5.72        4.70      0.90 o 
   3  12   5        8.33        8.87      1.01 o 
  -3  13   5        1.11        1.85      1.00 o 
  -2  13   5       16.62       15.78      1.14 o 
  -1  13   5        3.10        2.96      1.89 o 
   0  13   5       53.07       48.25      1.06 o 
   1  13   5       15.71       15.40      1.10 o 
   2  13   5       10.71       11.10      1.07 o 
  -2  14   5        1.86        1.64      2.14 o 
  -1  14   5        4.05        3.53      0.91 o 
   0  14   5       35.60       32.29      0.98 o 
   1  14   5        2.31        3.41      1.88 o 
   2  14   5        7.74       10.92      1.16 o 
  -2  15   5        0.92        1.96      0.97 o 
  -1  15   5        2.62        2.56      1.82 o 
   0  15   5        1.05       -1.28      1.28 o 
   1  15   5        4.42        2.90      1.89 o 
  -5   0   6        9.27        9.56      0.95 o 
  -4   0   6       30.33       39.08      1.30 o 
  -3   0   6        4.67        3.38      0.56 o 
  -2   0   6      360.21      352.98      4.78 o 
  -1   0   6        1.83        0.17      0.70 o 
   0   0   6        4.34       21.00      2.76 o 
   1   0   6      125.00      156.85      2.91 o 
   2   0   6       23.37       17.76      0.70 o 
   3   0   6      213.31      184.70      4.30 o 
   4   0   6       21.59       17.84      0.95 o 
  -5   1   6       26.99       24.42      1.22 o 
  -4   1   6        6.38        6.79      0.81 o 
  -3   1   6       20.41       23.07      0.77 o 
  -2   1   6     1102.72      937.43      7.81 o 
  -1   1   6      443.17      385.41      4.33 o 
   0   1   6      540.70      535.95      3.39 o 
   1   1   6      602.22      608.79      5.68 o 
   2   1   6      116.69      116.46      3.03 o 
   3   1   6      246.00      233.37      4.86 o 
   4   1   6        7.69        5.36      0.83 o 
  -5   2   6        1.86        2.03      1.87 o 
  -4   2   6       82.39       92.53      2.82 o 
  -3   2   6       43.42       42.75      1.26 o 
  -2   2   6      721.56      631.61      6.57 o 
  -1   2   6      319.36      296.32      3.94 o 
   0   2   6      232.23      200.58      2.16 o 
   1   2   6       33.95       39.60      1.19 o 
   2   2   6      458.43      459.82      5.87 o 
   3   2   6      108.04      109.35      3.06 o 
   4   2   6        1.29       -0.34      1.57 o 
  -5   3   6       14.33       13.20      1.18 o 
  -4   3   6       25.68       28.73      1.16 o 
  -3   3   6       64.57       55.78      1.66 o 
  -2   3   6      127.16      120.41      3.10 o 
  -1   3   6      664.34      648.02      6.03 o 
   0   3   6        4.13        4.89      0.27 o 
   1   3   6      281.09      310.91      4.36 o 
   2   3   6       94.60       97.15      2.87 o 
   3   3   6      349.66      328.82      5.81 o 
   4   3   6        8.12        6.03      0.83 o 
  -5   4   6        7.52        9.04      1.12 o 
  -4   4   6       16.14       13.36      1.01 o 
  -3   4   6       13.78       13.75      0.86 o 
  -2   4   6      104.43       91.79      2.51 o 
  -1   4   6       47.33       49.11      1.34 o 
   0   4   6      184.48      196.16      2.39 o 
   1   4   6       84.19       81.20      2.43 o 
   2   4   6       32.87       36.03      1.04 o 
   3   4   6       54.58       53.74      1.57 o 
   4   4   6        9.63        8.91      0.89 o 
  -5   5   6        1.61        2.69      1.97 o 
  -4   5   6       12.35       10.79      0.94 o 
  -3   5   6      155.67      159.09      4.38 o 
  -2   5   6       42.60       41.28      1.19 o 
  -1   5   6      159.78      179.66      3.65 o 
   0   5   6     1387.03     1474.62      6.81 o 
   1   5   6      164.21      184.28      3.76 o 
   2   5   6       24.34       28.10      0.93 o 
   3   5   6       46.58       45.55      1.41 o 
   4   5   6        3.67        4.18      0.86 o 
  -5   6   6        1.96        3.71      1.00 o 
  -4   6   6        3.91        2.71      1.86 o 
  -3   6   6        0.47        1.20      1.45 o 
  -2   6   6       77.01       82.09      2.58 o 
  -1   6   6      211.50      195.44      3.98 o 
   0   6   6       66.60       57.56      1.24 o 
   1   6   6       37.35       36.93      1.08 o 
   2   6   6        1.74        1.56      0.63 o 
   3   6   6       12.08       12.72      0.88 o 
   4   6   6        2.23        0.93      1.64 o 
  -4   7   6       13.25       12.23      1.07 o 
  -3   7   6       96.32      105.44      3.05 o 
  -2   7   6      103.76      105.54      3.09 o 
  -1   7   6      117.29      129.79      3.43 o 
   0   7   6      234.11      254.65      3.26 o 
   1   7   6        8.05        9.77      0.63 o 
   2   7   6       70.42       64.82      1.82 o 
   3   7   6       12.10        9.90      0.86 o 
   4   7   6       18.71       19.59      1.20 o 
  -4   8   6        4.88        2.85      2.11 o 
  -3   8   6        7.77        8.92      0.89 o 
  -2   8   6       44.19       40.30      1.26 o 
  -1   8   6       75.31       73.38      2.08 o 
   0   8   6       44.72       44.09      1.35 o 
   1   8   6       54.19       55.49      1.74 o 
   2   8   6      259.31      240.74      5.50 o 
   3   8   6       24.27       22.22      1.10 o 
   4   8   6        4.20        3.48      0.91 o 
  -4   9   6        2.86        2.86      1.96 o 
  -3   9   6      171.34      174.04      4.59 o 
  -2   9   6      158.90      162.19      4.68 o 
  -1   9   6       53.47       54.75      1.67 o 
   0   9   6      113.56      116.55      2.90 o 
   1   9   6      104.70       98.54      3.02 o 
   2   9   6       23.90       26.57      1.15 o 
   3   9   6       32.34       26.96      1.20 o 
   4   9   6        5.48        2.19      2.14 o 
  -4  10   6        3.61        2.86      1.75 o 
  -3  10   6       20.20       21.40      1.29 o 
  -2  10   6       70.71       73.59      2.30 o 
  -1  10   6      174.38      181.22      4.86 o 
   0  10   6       43.26       39.91      1.06 o 
   1  10   6        5.73        4.86      0.78 o 
   2  10   6       23.34       19.49      1.08 o 
   3  10   6        4.83        3.67      2.10 o 
  -3  11   6       10.74        9.67      1.17 o 
  -2  11   6       27.67       26.43      1.24 o 
  -1  11   6      137.32      129.31      3.83 o 
   0  11   6       88.07       83.86      1.80 o 
   1  11   6      176.03      169.30      4.99 o 
   2  11   6        7.32        6.21      0.96 o 
   3  11   6        1.41       -0.16      1.71 o 
  -3  12   6       18.32       19.88      1.26 o 
  -2  12   6       16.33       14.65      1.07 o 
  -1  12   6       59.43       58.00      1.67 o 
   0  12   6       74.19       68.71      1.52 o 
   1  12   6       62.65       60.51      1.70 o 
   2  12   6       27.31       28.50      1.36 o 
   3  12   6        0.88        0.67      1.96 o 
  -3  13   6        3.26        3.47      2.26 o 
  -2  13   6        0.84       -0.35      0.87 o 
  -1  13   6       54.55       55.49      1.70 o 
   0  13   6        9.76        9.38      0.67 o 
   1  13   6       43.63       40.35      1.48 o 
   2  13   6        6.50        7.73      1.01 o 
  -2  14   6        8.63        9.07      1.09 o 
  -1  14   6       26.51       22.87      1.25 o 
   0  14   6        9.49        8.17      1.67 o 
   1  14   6        9.17        7.79      1.03 o 
   2  14   6        7.13        6.90      1.11 o 
  -1  15   6        0.01        1.63      1.90 o 
   0  15   6        1.48        0.65      1.32 o 
   1  15   6        0.06        0.99      1.85 o 
  -5   0   7        1.27        0.00      1.89 o 
  -4   0   7      281.25      274.03      5.63 o 
  -3   0   7       35.40       35.53      1.08 o 
  -2   0   7      162.04      129.93      3.12 o 
  -1   0   7       96.36       77.46      2.11 o 
   0   0   7       48.75       58.94      1.29 o 
   1   0   7      651.49      704.61      6.53 o 
   2   0   7      504.73      505.89      6.33 o 
   3   0   7      107.26       98.50      2.94 o 
   4   0   7       24.40       16.27      1.06 o 
  -5   1   7       30.43       30.93      1.35 o 
  -4   1   7       17.92       18.38      0.98 o 
  -3   1   7       50.84       47.99      1.37 o 
  -2   1   7      365.10      282.92      4.54 o 
  -1   1   7       72.59       64.82      1.74 o 
   0   1   7       63.98       67.46      1.39 o 
   1   1   7      144.02      135.24      2.97 o 
   2   1   7      166.90      160.02      3.73 o 
   3   1   7      103.51      103.17      3.09 o 
   4   1   7       25.55       27.00      1.16 o 
  -5   2   7        2.07        2.27      1.84 o 
  -4   2   7       82.21       84.65      2.52 o 
  -3   2   7        7.87        8.12      0.68 o 
  -2   2   7      564.63      534.02      6.26 o 
  -1   2   7      177.16      152.10      2.98 o 
   0   2   7       89.59       95.82      1.82 o 
   1   2   7      109.09      103.17      2.70 o 
   2   2   7        3.50        3.97      0.52 o 
   3   2   7      320.60      305.34      5.70 o 
   4   2   7       38.07       36.01      1.29 o 
  -5   3   7        7.51        7.17      1.02 o 
  -4   3   7       46.84       46.88      1.49 o 
  -3   3   7        4.26        3.80      0.69 o 
  -2   3   7      103.49      110.48      3.04 o 
  -1   3   7       34.83       31.60      0.97 o 
   0   3   7      109.84      107.89      1.79 o 
   1   3   7       51.97       48.99      1.52 o 
   2   3   7       11.14       10.97      0.64 o 
   3   3   7       19.41       16.75      0.95 o 
   4   3   7       55.13       52.35      1.61 o 
  -5   4   7       23.11       25.56      1.40 o 
  -4   4   7        2.44       -1.41      1.86 o 
  -3   4   7       10.36        9.90      0.79 o 
  -2   4   7      553.03      525.50      6.66 o 
  -1   4   7       61.61       62.80      1.88 o 
   0   4   7       44.38       48.81      1.03 o 
   1   4   7       10.92        9.57      0.58 o 
   2   4   7       22.50       25.46      0.91 o 
   3   4   7       73.42       74.57      2.23 o 
   4   4   7        3.80        0.89      1.99 o 
  -5   5   7        2.00        3.28      1.00 o 
  -4   5   7       38.36       37.35      1.35 o 
  -3   5   7       31.25       32.04      1.11 o 
  -2   5   7       48.31       44.11      1.35 o 
  -1   5   7       14.44       16.34      0.64 o 
   0   5   7       47.71       59.62      1.27 o 
   1   5   7      140.02      148.22      3.56 o 
   2   5   7       78.73       79.26      2.35 o 
   3   5   7       25.37       22.77      1.03 o 
   4   5   7        5.13        5.77      0.86 o 
  -5   6   7       12.09       11.94      1.17 o 
  -4   6   7        1.03        0.52      1.68 o 
  -3   6   7       31.18       30.64      1.14 o 
  -2   6   7       93.88      106.36      3.01 o 
  -1   6   7        8.95        7.87      0.59 o 
   0   6   7      125.39      128.61      2.29 o 
   1   6   7       21.25       20.97      0.80 o 
   2   6   7      133.67      137.38      4.01 o 
   3   6   7        7.29        7.75      0.80 o 
   4   6   7        0.77       -0.69      1.55 o 
  -4   7   7        3.72        5.87      0.91 o 
  -3   7   7       41.80       32.98      1.25 o 
  -2   7   7       49.68       51.44      1.55 o 
  -1   7   7       36.49       42.60      1.36 o 
   0   7   7       44.30       49.86      1.02 o 
   1   7   7       66.61       66.62      1.96 o 
   2   7   7        2.90        2.85      1.55 o 
   3   7   7        6.06        4.86      0.79 o 
   4   7   7        0.94        1.89      1.86 o 
  -4   8   7        2.07        2.74      0.88 o 
  -3   8   7        1.10        1.06      1.54 o 
  -2   8   7       77.95       77.67      2.35 o 
  -1   8   7      275.86      271.07      5.39 o 
   0   8   7       16.12       17.24      0.59 o 
   1   8   7      136.68      124.23      3.31 o 
   2   8   7       30.76       28.73      1.16 o 
   3   8   7        3.41        5.43      0.81 o 
   4   8   7        5.56        4.13      2.20 o 
  -4   9   7        5.36        6.97      1.05 o 
  -3   9   7       30.41       32.53      1.33 o 
  -2   9   7       51.84       51.53      1.60 o 
  -1   9   7       18.12       19.61      1.00 o 
   0   9   7       71.40       69.12      1.45 o 
   1   9   7       19.73       17.09      1.01 o 
   2   9   7       42.84       39.00      1.34 o 
   3   9   7        8.35        6.72      0.94 o 
  -4  10   7        6.78        7.70      1.13 o 
  -3  10   7        5.71        6.87      1.03 o 
  -2  10   7       45.33       39.82      1.37 o 
  -1  10   7       53.21       58.56      1.74 o 
   0  10   7       16.41       17.71      0.69 o 
   1  10   7      144.66      146.98      3.94 o 
   2  10   7       40.71       35.97      1.38 o 
   3  10   7       12.14       12.14      1.16 o 
  -3  11   7       12.59       14.53      1.17 o 
  -2  11   7        6.13        4.67      0.90 o 
  -1  11   7       28.29       30.55      1.23 o 
   0  11   7       82.35       81.08      2.66 o 
   1  11   7        5.69        7.74      0.88 o 
   2  11   7       45.80       44.47      1.53 o 
   3  11   7        5.86        5.62      1.04 o 
  -3  12   7        2.16        3.79      1.97 o 
  -2  12   7        9.54        7.31      1.01 o 
  -1  12   7       27.93       27.67      1.27 o 
   0  12   7       15.56       13.26      0.79 o 
   1  12   7       13.89       13.58      1.05 o 
   2  12   7       14.53       13.89      1.13 o 
  -2  13   7        9.20        9.63      1.06 o 
  -1  13   7       57.27       54.46      1.67 o 
   0  13   7        3.33        3.68      0.78 o 
   1  13   7       40.66       42.79      1.50 o 
   2  13   7        2.53        0.33      1.70 o 
  -2  14   7        1.41        2.55      1.74 o 
  -1  14   7        5.83        2.77      1.92 o 
   0  14   7       13.75       12.54      0.79 o 
   1  14   7       15.35       16.38      1.20 o 
  -1  15   7        0.02       -0.17      1.99 o 
   0  15   7        3.89        3.69      0.86 o 
  -5   0   8        4.07        5.76      0.90 o 
  -4   0   8       99.16       97.41      3.16 o 
  -3   0   8      533.98      483.46      6.62 o 
  -2   0   8       57.11       45.46      1.36 o 
  -1   0   8      294.49      280.01      4.21 o 
   0   0   8       72.44       66.65      1.28 o 
   1   0   8      215.82      224.68      4.02 o 
   2   0   8      162.41      177.92      3.97 o 
   3   0   8        8.43        9.15      0.82 o 
   4   0   8        1.46        2.08      1.50 o 
  -5   1   8        2.29        2.64      0.91 o 
  -4   1   8       66.14       69.73      2.09 o 
  -3   1   8       46.97       43.85      1.30 o 
  -2   1   8      167.37      141.87      3.46 o 
  -1   1   8       63.77       54.63      1.72 o 
   0   1   8       11.06        9.36      0.35 o 
   1   1   8       90.61       93.53      2.78 o 
   2   1   8       46.45       48.53      1.44 o 
   3   1   8       35.24       31.09      1.10 o 
   4   1   8       26.51       23.63      1.14 o 
  -5   2   8        3.71        3.80      0.92 o 
  -4   2   8       29.87       27.20      1.16 o 
  -3   2   8      259.00      265.68      5.22 o 
  -2   2   8      107.09       94.24      2.55 o 
  -1   2   8      246.87      223.30      3.88 o 
   0   2   8      824.96      868.47      5.16 o 
   1   2   8      193.07      196.85      3.85 o 
   2   2   8       17.17       17.10      0.80 o 
   3   2   8       21.99       18.71      0.96 o 
   4   2   8       14.22       11.79      1.00 o 
  -5   3   8        4.54        5.16      0.94 o 
  -4   3   8       59.31       64.26      1.89 o 
  -3   3   8       21.86       27.34      1.02 o 
  -2   3   8       16.60       16.57      0.71 o 
  -1   3   8       66.99       63.29      1.97 o 
   0   3   8       80.42       90.96      1.79 o 
   1   3   8       71.75       67.25      2.09 o 
   2   3   8       52.95       55.48      1.61 o 
   3   3   8      107.04      102.41      3.20 o 
   4   3   8       14.33       12.78      1.03 o 
  -5   4   8        2.37        3.92      0.95 o 
  -4   4   8        0.17        0.71      1.54 o 
  -3   4   8       77.18       79.01      2.27 o 
  -2   4   8       14.63       12.25      0.73 o 
  -1   4   8       67.25       77.58      2.22 o 
   0   4   8      233.21      232.17      2.88 o 
   1   4   8       78.43       87.79      2.43 o 
   2   4   8      176.00      183.91      4.34 o 
   3   4   8       35.48       39.00      1.27 o 
   4   4   8       31.26       31.93      1.30 o 
  -5   5   8        1.28        0.47      1.96 o 
  -4   5   8       56.42       56.82      1.60 o 
  -3   5   8       32.11       28.00      1.11 o 
  -2   5   8       34.59       30.99      1.02 o 
  -1   5   8      145.78      145.82      3.56 o 
   0   5   8      253.31      250.70      3.14 o 
   1   5   8       68.07       75.51      2.35 o 
   2   5   8       64.46       65.75      1.88 o 
   3   5   8       44.58       42.41      1.29 o 
   4   5   8        1.30       -0.69      1.62 o 
  -4   6   8       12.86       12.53      1.11 o 
  -3   6   8       18.34       20.72      1.02 o 
  -2   6   8       25.22       26.84      1.02 o 
  -1   6   8      245.90      249.45      4.84 o 
   0   6   8       70.92       71.68      2.39 o 
   1   6   8      118.96      124.46      3.56 o 
   2   6   8        3.90        4.02      0.72 o 
   3   6   8        5.11        6.77      0.80 o 
   4   6   8        5.70        5.47      0.90 o 
  -4   7   8       22.82       22.91      1.27 o 
  -3   7   8       41.38       43.88      1.37 o 
  -2   7   8        5.91        6.60      0.75 o 
  -1   7   8       51.00       50.16      1.55 o 
   0   7   8       58.23       55.47      1.15 o 
   1   7   8      166.02      171.93      4.43 o 
   2   7   8       48.32       48.07      1.44 o 
   3   7   8        3.03        1.85      1.64 o 
   4   7   8        2.84        2.86      1.78 o 
  -4   8   8       18.78       19.90      1.23 o 
  -3   8   8       23.01       21.82      1.14 o 
  -2   8   8       68.97       67.95      2.15 o 
  -1   8   8      302.15      285.41      5.65 o 
   0   8   8      117.23      114.60      2.20 o 
   1   8   8      110.82      121.02      3.38 o 
   2   8   8       16.61       17.83      1.01 o 
   3   8   8        3.06        2.39      0.78 o 
  -4   9   8        6.89        7.84      1.08 o 
  -3   9   8        8.52       10.06      1.01 o 
  -2   9   8       31.15       25.72      1.14 o 
  -1   9   8      133.77      137.56      3.64 o 
   0   9   8        8.53        8.04      0.59 o 
   1   9   8      192.87      193.74      5.06 o 
   2   9   8        8.13        6.49      0.86 o 
   3   9   8        1.83        1.53      1.56 o 
  -4  10   8        2.06        1.32      2.30 o 
  -3  10   8        6.33        5.91      0.97 o 
  -2  10   8       14.41       16.89      1.06 o 
  -1  10   8       71.03       62.78      1.93 o 
   0  10   8       11.41       11.22      0.80 o 
   1  10   8       12.74       12.12      0.94 o 
   2  10   8       63.40       68.23      2.03 o 
   3  10   8        2.95        3.83      0.97 o 
  -3  11   8        3.12       -2.17      2.17 o 
  -2  11   8       51.18       50.89      1.63 o 
  -1  11   8       12.15       10.91      0.91 o 
   0  11   8        5.30        5.81      0.55 o 
   1  11   8       33.83       31.34      1.28 o 
   2  11   8        8.10        9.06      1.06 o 
  -3  12   8        8.19        6.85      1.16 o 
  -2  12   8        5.45        4.55      1.03 o 
  -1  12   8       25.34       25.70      1.24 o 
   0  12   8       39.18       38.76      1.18 o 
   1  12   8       59.09       59.03      1.78 o 
   2  12   8       18.20       19.60      1.27 o 
  -2  13   8        2.40        3.07      2.03 o 
  -1  13   8       41.13       39.15      1.51 o 
   0  13   8        4.13        4.06      1.19 o 
   1  13   8        9.66       10.20      1.03 o 
  -1  14   8        6.84        8.08      1.06 o 
   0  14   8        4.06        3.27      0.81 o 
   1  14   8        1.72        0.81      1.94 o 
  -5   0   9        6.26        5.32      0.91 o 
  -4   0   9        0.06       -0.21      1.39 o 
  -3   0   9      106.24       98.01      2.88 o 
  -2   0   9        0.49       -1.00      1.00 o 
  -1   0   9       46.16       50.93      1.62 o 
   0   0   9        8.97        9.13      0.50 o 
   1   0   9       24.44       25.50      0.78 o 
   2   0   9        3.43        3.51      0.59 o 
   3   0   9       10.77       13.75      0.84 o 
   4   0   9        0.45       -1.30      1.60 o 
  -5   1   9       12.10       10.44      1.02 o 
  -4   1   9        2.69       -1.06      1.68 o 
  -3   1   9      112.87      114.41      3.05 o 
  -2   1   9       20.35       15.91      0.71 o 
  -1   1   9       32.49       30.76      0.94 o 
   0   1   9      688.83      659.26      4.73 o 
   1   1   9      103.80       90.66      2.47 o 
   2   1   9       35.26       34.81      1.04 o 
   3   1   9       12.12       14.16      0.88 o 
   4   1   9       22.07       19.15      1.13 o 
  -5   2   9        4.32        5.78      0.96 o 
  -4   2   9        0.70        0.77      1.45 o 
  -3   2   9      247.80      233.14      4.99 o 
  -2   2   9       34.77       31.42      0.93 o 
  -1   2   9       41.56       39.17      1.25 o 
   0   2   9       18.07       21.26      1.01 o 
   1   2   9      124.20      135.19      3.38 o 
   2   2   9       45.45       37.73      1.17 o 
   3   2   9       21.47       19.97      1.00 o 
   4   2   9        2.72       -1.19      1.85 o 
  -5   3   9        4.18        3.86      2.11 o 
  -4   3   9        1.60        0.23      1.66 o 
  -3   3   9       99.49      112.94      3.27 o 
  -2   3   9        7.63        5.08      0.68 o 
  -1   3   9       93.93       87.13      2.41 o 
   0   3   9       12.91       12.07      0.42 o 
   1   3   9       83.86       95.83      2.60 o 
   2   3   9      158.30      164.57      4.19 o 
   3   3   9       23.14       22.74      1.06 o 
   4   3   9       17.06       18.68      1.17 o 
  -5   4   9        0.29        1.80      1.88 o 
  -4   4   9        2.29        1.88      0.81 o 
  -3   4   9       82.20       86.63      2.52 o 
  -2   4   9       25.42       26.01      0.94 o 
  -1   4   9      159.85      144.99      3.72 o 
   0   4   9      169.19      160.97      2.60 o 
   1   4   9       67.09       67.17      2.03 o 
   2   4   9       94.10       98.78      3.05 o 
   3   4   9       28.77       31.00      1.19 o 
   4   4   9        5.34        4.93      0.95 o 
  -4   5   9       14.09       17.39      1.13 o 
  -3   5   9        4.47        3.89      0.81 o 
  -2   5   9       95.55       97.37      2.97 o 
  -1   5   9      259.50      251.03      4.89 o 
   0   5   9      189.52      195.27      2.96 o 
   1   5   9       45.65       50.46      1.47 o 
   2   5   9       53.24       51.79      1.54 o 
   3   5   9       26.23       25.68      1.10 o 
   4   5   9        2.60        0.86      1.74 o 
  -4   6   9        1.98        3.93      0.86 o 
  -3   6   9       13.33       12.83      0.94 o 
  -2   6   9       44.13       42.59      1.34 o 
  -1   6   9       44.82       49.84      1.53 o 
   0   6   9       94.80       96.66      3.21 o 
   1   6   9       46.07       45.80      1.42 o 
   2   6   9       60.18       58.83      1.72 o 
   3   6   9       13.96       11.55      0.89 o 
  -4   7   9        3.72        4.08      1.02 o 
  -3   7   9       31.12       30.57      1.18 o 
  -2   7   9      115.95      105.86      3.04 o 
  -1   7   9       36.10       33.30      1.12 o 
   0   7   9      159.82      147.52      2.83 o 
   1   7   9       58.21       57.90      1.69 o 
   2   7   9       21.07       17.99      1.04 o 
   3   7   9        4.48        3.50      1.75 o 
  -4   8   9       14.22       15.22      1.22 o 
  -3   8   9        5.07        6.05      0.84 o 
  -2   8   9       20.27       15.84      1.00 o 
  -1   8   9      223.34      226.04      5.21 o 
   0   8   9       82.99       87.58      1.89 o 
   1   8   9      105.88      108.01      3.27 o 
   2   8   9        9.99       10.40      0.89 o 
   3   8   9        0.29        0.28      1.63 o 
  -4   9   9        5.86        3.02      1.96 o 
  -3   9   9        6.96        2.93      2.06 o 
  -2   9   9       14.70       15.01      0.97 o 
  -1   9   9      152.14      150.28      4.41 o 
   0   9   9      377.07      383.18      6.50 o 
   1   9   9       65.19       64.18      1.87 o 
   2   9   9        4.23        4.24      0.87 o 
   3   9   9        0.79        1.60      1.67 o 
  -3  10   9       21.40       24.10      1.28 o 
  -2  10   9       46.80       42.55      1.44 o 
  -1  10   9       19.63       17.32      1.03 o 
   0  10   9       38.21       37.39      0.91 o 
   1  10   9       33.07       29.10      1.21 o 
   2  10   9        0.10       -1.27      1.71 o 
   3  10   9        3.86        3.80      1.01 o 
  -3  11   9        4.23        1.30      2.36 o 
  -2  11   9       19.40       21.20      1.27 o 
  -1  11   9       22.45       20.83      1.16 o 
   0  11   9       13.82       12.69      0.69 o 
   1  11   9        7.31        5.96      0.91 o 
   2  11   9       19.59       18.23      1.27 o 
  -2  12   9       41.64       38.34      1.60 o 
  -1  12   9       12.96       13.26      1.10 o 
   0  12   9        3.89        4.15      0.59 o 
   1  12   9       20.99       18.77      1.20 o 
   2  12   9        1.06       -0.97      1.99 o 
  -2  13   9       18.05       17.63      1.30 o 
  -1  13   9       12.55       13.19      1.11 o 
   0  13   9        3.88        4.57      1.18 o 
   1  13   9        7.63        6.03      1.01 o 
  -1  14   9        6.68        8.38      1.06 o 
   0  14   9        2.40        0.96      1.40 o 
  -5   0  10        7.97        8.74      0.96 o 
  -4   0  10       18.55       19.16      1.02 o 
  -3   0  10       83.62       79.71      2.27 o 
  -2   0  10      109.91       89.09      2.59 o 
  -1   0  10        8.54        6.88      0.55 o 
   0   0  10      220.80      234.43      4.30 o 
   1   0  10      251.18      250.79      4.82 o 
   2   0  10        0.32       -1.34      1.34 o 
   3   0  10        4.90        5.41      0.73 o 
   4   0  10        4.18        2.91      1.64 o 
  -5   1  10        1.16        3.30      1.72 o 
  -4   1  10       13.38       11.12      0.90 o 
  -3   1  10      206.95      202.23      4.76 o 
  -2   1  10       44.33       36.34      1.08 o 
  -1   1  10       17.45       15.06      0.68 o 
   0   1  10       13.04       15.99      0.48 o 
   1   1  10      151.43      155.06      3.88 o 
   2   1  10       34.33       38.25      1.13 o 
   3   1  10       16.02       16.43      0.96 o 
   4   1  10        3.61        3.40      0.81 o 
  -4   2  10        5.56        5.52      0.77 o 
  -3   2  10       52.08       58.50      1.78 o 
  -2   2  10       99.25       85.19      2.45 o 
  -1   2  10       20.40       15.51      0.69 o 
   0   2  10       14.50       17.72      0.76 o 
   1   2  10        0.83        3.17      0.64 o 
   2   2  10       58.01       58.35      1.72 o 
   3   2  10       14.87       11.73      0.89 o 
   4   2  10       11.80       13.00      1.08 o 
  -4   3  10        5.56        8.37      0.90 o 
  -3   3  10      187.29      191.65      4.78 o 
  -2   3  10      150.22      130.25      3.78 o 
  -1   3  10        7.58        5.92      0.60 o 
   0   3  10      115.76      112.97      7.74 o 
   1   3  10       71.88       71.23      2.19 o 
   2   3  10       69.40       65.35      1.99 o 
   3   3  10        4.07        1.40      1.45 o 
   4   3  10       12.14       15.32      1.11 o 
  -4   4  10        3.38        2.52      1.67 o 
  -3   4  10        9.08        7.41      0.83 o 
  -2   4  10      106.84      107.31      3.08 o 
  -1   4  10       71.89       69.20      2.12 o 
   0   4  10       74.42       73.42      1.49 o 
   1   4  10       84.35       92.59      2.84 o 
   2   4  10      113.53      103.60      2.88 o 
   3   4  10        0.48       -0.72      1.58 o 
  -4   5  10       10.53       11.29      1.02 o 
  -3   5  10       40.58       34.87      1.25 o 
  -2   5  10       52.54       50.58      1.58 o 
  -1   5  10       19.79       16.93      0.86 o 
   0   5  10        4.39        5.41      0.43 o 
   1   5  10      191.22      189.42      4.57 o 
   2   5  10       60.33       63.27      1.86 o 
   3   5  10        8.34        8.20      0.86 o 
  -4   6  10        7.80        5.17      0.97 o 
  -3   6  10        2.22        2.36      0.74 o 
  -2   6  10        1.71        1.90      0.70 o 
  -1   6  10       47.12       48.07      1.50 o 
   0   6  10        7.19        6.83      0.50 o 
   1   6  10       53.64       50.80      1.58 o 
   2   6  10        8.82        7.46      0.80 o 
   3   6  10        1.88        1.04      1.54 o 
  -4   7  10        9.62        9.66      1.07 o 
  -3   7  10        3.28        1.49      0.78 o 
  -2   7  10       14.08       14.94      0.95 o 
  -1   7  10       36.89       38.98      1.22 o 
   0   7  10      266.64      270.82      3.94 o 
   1   7  10      230.04      221.27      5.39 o 
   2   7  10       20.59       17.52      1.02 o 
   3   7  10        3.21        0.55      1.63 o 
  -4   8  10       10.33       12.89      1.11 o 
  -3   8  10        9.11       10.09      0.97 o 
  -2   8  10       18.87       17.03      1.02 o 
  -1   8  10       32.78       29.39      1.16 o 
   0   8  10       21.45       21.75      0.72 o 
   1   8  10       26.37       25.89      1.14 o 
   2   8  10       14.59       14.42      0.97 o 
   3   8  10        2.53        2.60      1.58 o 
  -3   9  10        9.19       11.78      1.04 o 
  -2   9  10       26.81       24.64      1.13 o 
  -1   9  10       28.68       28.26      1.16 o 
   0   9  10       88.89       87.57      4.46 o 
   1   9  10        0.62       -1.09      1.72 o 
   2   9  10       11.06       12.36      1.02 o 
  -3  10  10        3.19        2.50      1.94 o 
  -2  10  10       26.72       24.17      1.30 o 
  -1  10  10       12.73       11.24      1.00 o 
   0  10  10       17.12       14.82      0.72 o 
   1  10  10        7.81        9.37      0.98 o 
   2  10  10       13.24       17.54      1.20 o 
  -3  11  10        1.43        3.17      1.88 o 
  -2  11  10        2.07        3.24      1.79 o 
  -1  11  10       19.84       17.60      1.11 o 
   0  11  10        9.55       10.30      0.68 o 
   1  11  10       41.25       42.93      1.53 o 
   2  11  10       18.47       20.22      1.36 o 
  -2  12  10       15.02       15.33      1.22 o 
  -1  12  10        0.36       -0.10      0.82 o 
   0  12  10        5.40        5.62      2.23 o 
   1  12  10        8.58        9.48      0.97 o 
  -1  13  10        0.91        2.99      1.89 o 
   0  13  10        1.81        3.92      0.78 o 
  -4   0  11        0.72        2.13      0.79 o 
  -3   0  11        2.13       -0.99      1.59 o 
  -2   0  11       43.42       40.44      1.17 o 
  -1   0  11       55.78       61.57      1.79 o 
   0   0  11      133.51      137.65      3.08 o 
   1   0  11       93.52       93.24      2.71 o 
   2   0  11       33.29       29.26      1.09 o 
   3   0  11        3.48        1.89      0.76 o 
  -4   1  11       38.29       36.89      1.28 o 
  -3   1  11        6.33        4.79      0.73 o 
  -2   1  11      112.34       93.67      2.85 o 
  -1   1  11       65.97       64.91      2.03 o 
   0   1  11       16.95       18.53      1.26 o 
   1   1  11       62.64       59.75      1.77 o 
   2   1  11       30.41       30.67      1.12 o 
   3   1  11        2.15        1.45      1.63 o 
  -4   2  11        2.78        3.63      0.78 o 
  -3   2  11        7.82        7.84      0.78 o 
  -2   2  11       62.10       64.13      1.79 o 
  -1   2  11       54.57       57.74      1.78 o 
   0   2  11      141.74      154.19      2.68 o 
   1   2  11      177.94      186.92      4.48 o 
   2   2  11       47.05       47.74      1.37 o 
   3   2  11        0.53       -0.61      1.60 o 
  -4   3  11        7.27        7.02      0.91 o 
  -3   3  11       11.65       11.96      0.87 o 
  -2   3  11      166.28      155.46      4.23 o 
  -1   3  11      116.38      120.02      3.57 o 
   0   3  11       11.29       11.35      2.06 o 
   1   3  11      131.64      140.84      3.98 o 
   2   3  11       33.02       32.14      1.13 o 
   3   3  11        1.80        1.75      1.41 o 
  -4   4  11        3.36        3.68      2.00 o 
  -3   4  11        5.39        0.55      1.70 o 
  -2   4  11        6.88        5.04      0.77 o 
  -1   4  11        2.11        0.18      1.29 o 
   0   4  11       31.88       36.56      0.76 o 
   1   4  11      126.12      131.11      3.57 o 
   2   4  11        2.24        3.75      0.65 o 
   3   4  11        2.58        0.26      1.76 o 
  -4   5  11        0.48        0.55      1.74 o 
  -3   5  11       46.94       43.88      1.33 o 
  -2   5  11        8.84        6.49      0.78 o 
  -1   5  11       18.87       19.98      0.89 o 
   0   5  11       56.16       63.93      1.39 o 
   1   5  11       91.83       82.10      2.60 o 
   2   5  11        9.41       11.40      0.87 o 
   3   5  11        6.52        5.78      0.92 o 
  -4   6  11        7.23        7.40      0.98 o 
  -3   6  11       29.27       26.87      1.18 o 
  -2   6  11       21.71       22.00      1.00 o 
  -1   6  11       23.43       23.66      0.98 o 
   0   6  11       19.37       19.89      0.66 o 
   1   6  11       25.56       22.78      1.01 o 
   2   6  11       24.66       24.74      1.14 o 
   3   6  11        2.03        3.04      1.71 o 
  -4   7  11        1.13        1.36      1.98 o 
  -3   7  11       19.56       22.40      1.18 o 
  -2   7  11       33.68       31.35      1.19 o 
  -1   7  11        3.66        3.01      1.64 o 
   0   7  11       30.93       31.61      0.80 o 
   1   7  11        4.13        4.41      0.77 o 
   2   7  11       29.98       34.15      1.28 o 
   3   7  11        5.04        4.96      0.91 o 
  -3   8  11        9.13        9.81      0.98 o 
  -2   8  11       13.39       13.44      0.99 o 
  -1   8  11       48.40       48.51      1.40 o 
   0   8  11      120.36      113.68      2.29 o 
   1   8  11       23.13       22.49      1.17 o 
   2   8  11        2.77        3.02      1.86 o 
  -3   9  11        3.94        5.89      1.00 o 
  -2   9  11       10.72        8.36      0.96 o 
  -1   9  11       27.05       27.31      1.19 o 
   0   9  11       17.07       17.32      0.74 o 
   1   9  11       19.97       18.74      1.05 o 
   2   9  11       12.23       15.47      1.11 o 
  -3  10  11       17.45       16.82      1.20 o 
  -2  10  11       10.03       10.47      1.06 o 
  -1  10  11       27.64       26.59      1.22 o 
   0  10  11       13.45       13.70      1.33 o 
   1  10  11       30.33       28.93      1.36 o 
   2  10  11        4.12        1.56      2.02 o 
  -2  11  11       14.82       16.64      1.14 o 
  -1  11  11       39.05       38.64      1.49 o 
   0  11  11       17.79       17.75      0.79 o 
   1  11  11        1.18        1.49      1.57 o 
  -2  12  11       14.38       16.76      1.22 o 
  -1  12  11        9.17       11.91      1.09 o 
   0  12  11        0.84       -1.31      1.31 o 
   1  12  11        1.57       -0.32      1.73 o 
  -4   0  12       28.15       26.27      1.22 o 
  -3   0  12        0.01       -0.74      1.34 o 
  -2   0  12        0.58        0.58      1.36 o 
  -1   0  12       57.65       55.26      1.75 o 
   0   0  12       76.71       79.61      1.68 o 
   1   0  12       99.03      105.11      3.19 o 
   2   0  12       58.69       63.87      1.99 o 
   3   0  12        6.47        6.71      0.89 o 
  -4   1  12       19.33       18.63      1.12 o 
  -3   1  12       29.72       33.14      1.16 o 
  -2   1  12        1.23        0.59      1.38 o 
  -1   1  12      139.95      126.20      3.73 o 
   0   1  12       66.44       65.48      2.63 o 
   1   1  12        7.42        6.36      0.74 o 
   2   1  12      103.03      110.13      3.12 o 
   3   1  12        2.52        3.94      0.78 o 
  -4   2  12       18.88       19.02      1.13 o 
  -3   2  12       26.25       28.71      1.10 o 
  -2   2  12       57.01       50.74      1.52 o 
  -1   2  12        8.21        8.16      0.73 o 
   0   2  12       22.92       21.60      0.63 o 
   1   2  12       56.07       48.39      1.50 o 
   2   2  12       36.03       32.50      1.22 o 
   3   2  12        4.11        5.12      0.78 o 
  -4   3  12        8.28        9.07      1.05 o 
  -3   3  12        1.25        2.00      1.49 o 
  -2   3  12        5.35        4.00      0.82 o 
  -1   3  12       24.34       25.75      0.99 o 
   0   3  12       62.57       60.84      1.34 o 
   1   3  12       14.69       13.80      0.91 o 
   2   3  12        8.45        7.50      0.85 o 
   3   3  12        2.98        3.66      0.80 o 
  -4   4  12        4.09        6.35      0.90 o 
  -3   4  12       44.48       44.66      1.40 o 
  -2   4  12      219.31      215.93      5.38 o 
  -1   4  12       23.26       22.43      1.00 o 
   0   4  12       20.77       22.03      0.66 o 
   1   4  12       47.77       52.01      1.55 o 
   2   4  12       12.45       13.42      0.90 o 
   3   4  12        2.94        2.85      0.78 o 
  -4   5  12        6.75        9.75      0.97 o 
  -3   5  12        0.53        2.10      0.72 o 
  -2   5  12       35.81       32.71      1.20 o 
  -1   5  12       15.24       14.33      0.89 o 
   0   5  12       91.62       84.52      1.84 o 
   1   5  12       68.49       68.76      2.15 o 
   2   5  12       10.29        9.19      0.91 o 
   3   5  12        0.47        2.41      1.58 o 
  -4   6  12        2.40        2.00      0.90 o 
  -3   6  12       16.83       17.43      1.10 o 
  -2   6  12       15.29       11.91      0.99 o 
  -1   6  12       26.27       27.86      1.14 o 
   0   6  12       76.85       75.96      1.80 o 
   1   6  12       58.32       55.67      1.81 o 
   2   6  12        2.82        2.07      0.84 o 
  -3   7  12        1.39        2.54      1.58 o 
  -2   7  12       27.10       31.54      1.26 o 
  -1   7  12       55.21       59.47      1.70 o 
   0   7  12      110.89      102.71      2.18 o 
   1   7  12       50.67       48.51      1.49 o 
   2   7  12        3.66        4.35      0.85 o 
  -3   8  12        0.21       -0.70      1.83 o 
  -2   8  12       16.60       14.18      1.07 o 
  -1   8  12       15.70       17.46      1.02 o 
   0   8  12       12.16       12.98      0.68 o 
   1   8  12       41.12       40.98      1.44 o 
   2   8  12       12.97       14.58      1.12 o 
  -3   9  12        1.36        0.60      1.86 o 
  -2   9  12        0.58        2.12      1.64 o 
  -1   9  12        1.38       -0.65      1.72 o 
   0   9  12       26.21       31.55      0.98 o 
   1   9  12       33.93       30.89      1.35 o 
   2   9  12        0.37        2.31      1.75 o 
  -2  10  12       12.53       13.25      1.15 o 
  -1  10  12        0.88        1.86      0.81 o 
   0  10  12       24.72       27.72      0.89 o 
   1  10  12        2.85        4.43      0.88 o 
  -2  11  12        2.56        2.82      0.92 o 
  -1  11  12       11.93       12.68      1.08 o 
   0  11  12        6.72        7.07      0.69 o 
   1  11  12        0.15        0.78      1.62 o 
  -4   0  13       24.55       24.48      1.27 o 
  -3   0  13        1.79        0.57      1.58 o 
  -2   0  13        0.14        1.48      1.35 o 
  -1   0  13       26.29       27.98      1.06 o 
   0   0  13       22.97       24.43      1.59 o 
   1   0  13       20.75       19.06      0.99 o 
   2   0  13        1.26        0.88      1.31 o 
   3   0  13        0.03        1.96      1.55 o 
  -4   1  13       10.25        9.35      1.00 o 
  -3   1  13        6.80        7.52      0.86 o 
  -2   1  13       50.66       46.74      1.35 o 
  -1   1  13      147.10      144.39      3.75 o 
   0   1  13       45.46       42.59      2.06 o 
   1   1  13        4.71        5.15      0.73 o 
   2   1  13       25.20       24.41      1.14 o 
   3   1  13        4.52        6.97      0.85 o 
  -4   2  13       21.23       24.39      1.28 o 
  -3   2  13        0.41        1.86      1.24 o 
  -2   2  13       47.83       37.77      1.28 o 
  -1   2  13       28.28       30.29      1.11 o 
   0   2  13       35.27       35.85      0.81 o 
   1   2  13       14.95       13.68      0.90 o 
   2   2  13        3.93        3.46      0.80 o 
   3   2  13        0.68        1.56      1.66 o 
  -4   3  13       11.73       15.25      1.11 o 
  -3   3  13        5.32        6.03      0.80 o 
  -2   3  13       17.66       15.64      0.91 o 
  -1   3  13      137.70      126.23      3.58 o 
   0   3  13       25.48       24.82      0.74 o 
   1   3  13        9.46        9.43      0.88 o 
   2   3  13        7.87        9.86      0.97 o 
   3   3  13        2.69        5.16      0.85 o 
  -4   4  13        2.51        0.72      1.97 o 
  -3   4  13        2.17        1.36      1.65 o 
  -2   4  13       17.92       18.28      1.03 o 
  -1   4  13      105.51      109.12      3.13 o 
   0   4  13       79.59       80.07      2.24 o 
   1   4  13       16.35       17.72      0.98 o 
   2   4  13        1.32        1.46      1.55 o 
  -3   5  13        2.79        2.96      1.75 o 
  -2   5  13        4.52        4.14      0.81 o 
  -1   5  13       32.63       33.44      1.23 o 
   0   5  13       13.01       12.67      0.88 o 
   1   5  13        6.96        7.05      0.82 o 
   2   5  13        4.98        3.66      0.85 o 
  -3   6  13        7.22        9.54      0.94 o 
  -2   6  13        3.65        3.28      1.65 o 
  -1   6  13        3.51        1.65      1.79 o 
   0   6  13       50.90       48.11      1.02 o 
   1   6  13       42.30       41.53      1.40 o 
   2   6  13        5.60        8.25      0.94 o 
  -3   7  13        0.72       -0.56      1.81 o 
  -2   7  13        3.69        5.26      0.93 o 
  -1   7  13        5.28        3.37      1.92 o 
   0   7  13       48.72       53.18      1.40 o 
   1   7  13       10.00       12.33      1.07 o 
   2   7  13        8.31        7.81      1.00 o 
  -3   8  13        2.91        3.56      2.12 o 
  -2   8  13       13.60       13.82      1.08 o 
  -1   8  13       16.23       14.56      1.08 o 
   0   8  13        6.70        5.34      0.65 o 
   1   8  13       14.01       17.15      1.16 o 
  -2   9  13        6.63        7.88      1.00 o 
  -1   9  13        6.12        5.92      0.93 o 
   0   9  13       19.45       23.95      0.84 o 
   1   9  13       22.85       28.06      1.37 o 
  -2  10  13       13.07       13.22      1.23 o 
  -1  10  13        4.04        2.65      1.91 o 
   0  10  13        8.38        7.62      0.75 o 
   1  10  13        1.69       -1.24      1.85 o 
  -3   0  14        0.97        0.50      1.53 o 
  -2   0  14       23.67       18.78      1.02 o 
  -1   0  14        0.48        1.09      1.16 o 
   0   0  14       12.10       10.93      0.57 o 
   1   0  14       45.65       48.72      1.54 o 
   2   0  14       10.82       15.72      1.07 o 
  -3   1  14        8.37        8.81      0.90 o 
  -2   1  14        5.62        5.33      0.80 o 
  -1   1  14       28.18       28.52      1.11 o 
   0   1  14       18.65       19.64      0.81 o 
   1   1  14        7.45        6.77      0.81 o 
   2   1  14        1.33        0.00      1.92 o 
  -3   2  14       12.56       18.84      1.09 o 
  -2   2  14       13.87       13.61      0.94 o 
  -1   2  14       33.98       31.70      1.20 o 
   0   2  14       21.81       21.76      0.74 o 
   1   2  14       67.01       69.41      2.02 o 
   2   2  14        2.21        3.18      1.69 o 
  -3   3  14        8.97       10.89      0.96 o 
  -2   3  14       10.05       15.14      0.94 o 
  -1   3  14      154.68      152.00      4.09 o 
   0   3  14      134.49      148.49      4.89 o 
   1   3  14       18.45       19.54      1.05 o 
   2   3  14        2.42        0.99      1.62 o 
  -3   4  14        4.35        2.64      1.87 o 
  -2   4  14        0.40        0.75      1.50 o 
  -1   4  14       16.53       15.64      1.06 o 
   0   4  14        3.71        3.90      0.55 o 
   1   4  14       15.62       16.43      1.03 o 
   2   4  14        0.35        0.57      1.44 o 
  -3   5  14       10.65       12.25      1.02 o 
  -2   5  14       12.15        8.84      0.98 o 
  -1   5  14       66.99       66.02      1.96 o 
   0   5  14       51.88       57.25      1.18 o 
   1   5  14       22.48       26.30      1.18 o 
   2   5  14       17.08       22.40      1.21 o 
  -3   6  14        0.61        3.00      1.87 o 
  -2   6  14        9.25        7.58      0.94 o 
  -1   6  14       25.49       26.53      1.25 o 
   0   6  14       29.01       28.03      1.00 o 
   1   6  14       23.10       23.11      1.23 o 
   2   6  14       14.01       17.28      1.20 o 
  -2   7  14        2.89        1.85      1.71 o 
  -1   7  14       31.85       36.46      1.37 o 
   0   7  14        0.58        0.73      1.43 o 
   1   7  14       15.41       15.18      1.16 o 
  -2   8  14        0.83       -0.60      1.88 o 
  -1   8  14       20.49       21.01      1.16 o 
   0   8  14        5.56        5.49      0.64 o 
   1   8  14       10.41       10.58      1.06 o 
  -2   9  14       11.82       13.48      1.17 o 
  -1   9  14        7.48       10.75      0.99 o 
   0   9  14       10.62       12.20      0.76 o 
  -3   0  15        1.77       -0.13      1.87 o 
  -2   0  15       39.84       43.34      1.41 o 
  -1   0  15       21.05       18.50      1.07 o 
   0   0  15        0.20        1.99      0.98 o 
   1   0  15       17.30       20.13      1.14 o 
   2   0  15       11.34        9.95      1.09 o 
  -3   1  15        3.87        5.10      0.87 o 
  -2   1  15       36.86       34.72      1.36 o 
  -1   1  15        8.85        9.69      0.92 o 
   0   1  15        4.94        5.52      0.55 o 
   1   1  15        3.28        0.52      1.86 o 
   2   1  15        1.33       -1.78      2.18 o 
  -3   2  15        5.35        5.30      0.93 o 
  -2   2  15       13.35       16.29      1.01 o 
  -1   2  15        3.15        5.08      0.78 o 
   0   2  15       20.46       23.51      0.77 o 
   1   2  15       20.70       20.63      1.16 o 
   2   2  15        3.65        3.15      1.89 o 
  -3   3  15        8.86       10.65      0.99 o 
  -2   3  15        1.25        2.64      1.66 o 
  -1   3  15       26.62       27.98      1.24 o 
   0   3  15        8.01        9.20      0.95 o 
   1   3  15        5.85        6.06      0.94 o 
  -3   4  15        9.73       11.14      1.04 o 
  -2   4  15        2.30        0.14      1.92 o 
  -1   4  15       15.63       17.99      1.06 o 
   0   4  15       75.82       77.09      1.71 o 
   1   4  15       11.79       11.37      1.04 o 
  -2   5  15        1.62        3.36      1.78 o 
  -1   5  15        4.26        3.62      0.89 o 
   0   5  15        1.34       -0.49      1.27 o 
   1   5  15        1.30        1.70      1.48 o 
  -2   6  15        1.85        2.91      1.80 o 
  -1   6  15       19.31       19.42      1.20 o 
   0   6  15       26.42       27.58      1.27 o 
   1   6  15        9.27       11.04      1.05 o 
  -2   7  15        6.52        5.87      1.00 o 
  -1   7  15       22.62       21.62      1.25 o 
   0   7  15        0.58        1.20      0.57 o 
  -1   8  15        4.89        3.95      2.08 o 
   0   8  15        1.26        1.32      1.22 o 
  -2   0  16        2.28        3.45      0.91 o 
  -1   0  16        0.93        0.92      1.52 o 
   0   0  16        0.57        0.32      1.02 o 
   1   0  16        0.33       -1.72      1.72 o 
  -2   1  16        2.15        2.24      1.59 o 
  -1   1  16       10.62       13.07      0.99 o 
   0   1  16       10.30       11.65      0.70 o 
   1   1  16        6.60        6.64      0.97 o 
  -2   2  16        4.70        2.96      1.78 o 
  -1   2  16        3.92        2.68      1.84 o 
   0   2  16       23.40       27.20      0.87 o 
   1   2  16        1.02        1.30      1.89 o 
  -2   3  16        0.04       -1.81      1.81 o 
  -1   3  16        7.85        9.16      0.95 o 
   0   3  16       16.21       16.91      0.79 o 
   1   3  16        3.63        5.08      0.86 o 
  -2   4  16        0.35        2.21      1.63 o 
  -1   4  16       15.68       13.52      1.05 o 
   0   4  16       30.46       32.06      0.96 o 
   1   4  16       14.74       16.23      1.16 o 
  -2   5  16        1.83        3.63      1.85 o 
  -1   5  16        7.63        8.93      0.99 o 
   0   5  16       21.60       22.10      0.90 o 
  -1   6  16        5.68        3.44      2.13 o 
   0   6  16       17.67       17.60      1.07 o 
  -2   0  17        7.17        6.78      0.97 o 
  -1   0  17       14.82       17.35      1.12 o 
   0   0  17        0.11        0.64      1.06 o 
  -1   1  17        7.54       10.64      0.99 o 
   0   1  17        9.46        9.70      1.37 o 
  -1   2  17        2.42        1.03      1.94 o 
   0   2  17        3.21        3.66      0.82 o 
  -1   3  17        5.38        5.44      1.00 o 
                                                 
